# Supplementary material for: EIN3-binding F-box protein SlEBF3 modulates resistance against Botrytis cinerea and carotenoid biosynthesis by degradation of BBX20 in tomato
Source: Hortic Res. 2025 Aug 22;12(11):uhaf219. doi: 10.1093/hr/uhaf219 (PMC12581942; doi:10.1093/hr/uhaf219)
Supplement: Web_Material_uhaf219 [file web_material_uhaf219.zip]

Archive with 2 entries (2 files):
- S1-S3Table.xlsx
- Supplementary figures.pdf
