# Supplementary material for: EIN3-binding F-box protein SlEBF3 modulates resistance against Botrytis cinerea and carotenoid biosynthesis by degradation of BBX20 in tomato
Source: Hortic Res. 2025 Aug 22;12(11):uhaf219. doi: 10.1093/hr/uhaf219 (PMC12581942; doi:10.1093/hr/uhaf219)
Supplement: Web_Material_uhaf219 [file web_material_uhaf219.zip › S1-S3Table.xlsx]

## Sheet: Dataset S1
Dataset S1. List of primers used in this study.
Primer	Sequence	Usage
Actin-F	TTGCTGACCGTATGAGCAAG	Real-time PCR
Actin-R	GGACAATGGATGGACCAGAC	Real-time PCR
PR1-F	GTCCGAGAGGCCAGACTATAAC	Real-time PCR
PR1-R	GACGTTCTCCAACCCAGTT	Real-time PCR
PR1a-F	TGGTATGGCGTAAGTCGGTA	Real-time PCR
PR1a-R	CTTGGAATCAAAGTCCGGTT	Real-time PCR
PR2b-F	GGCAGGAACACCAAAGAAACCA	Real-time PCR
PR2b-R	TGGCCTCTGGTCAGGTTTAAAG	Real-time PCR
PR5-F	GTGATTGTGGTGGAGTCTTGG	Real-time PCR
PR5-R	CATCGGGACATCTTTGTTTGA	Real-time PCR
RBOHD-F	CCTCCTACACCACCAAATC	Real-time PCR
RBOHD-R	GCCCAGTGCTTCAATCTCT	Real-time PCR
FLS2-F	GGGTTGGGGCAGTTATCCAA	Real-time PCR
FLS2-R	GGTGGAATGGCACCTGAGAA	Real-time PCR
MYC2-F	CAGGTACAGTTTTGCCTTCTTC	Real-time PCR
MYC2-R	CGCGTAGAATCTTTGGTTCAAT	Real-time PCR
MED25-F	GTTCGCCTTATTTCCCAAGATC	Real-time PCR
MED25-R	CTTTTCTTGCAGCTGACTAAGG	Real-time PCR
EBF3-F	TCTACTCTTGTTAATTACAGTG	Real-time PCR
EBF3-R	TGGATGGATTCTTAGTCCTCT	Real-time PCR
EBF2-F	TGTCTAAAGTCTTCAATTTTA	Real-time PCR
EBF2-R	ATTCCTTGGGACTTGGGTACA	Real-time PCR
EBF1-F	TGCCTACTCTTGTTAATTACA	Real-time PCR
EBF1-R	GAACAAAACGATCCACCAGAGT	Real-time PCR
JA2L-F	GATTGGGCTGCTATGGCGGGAT	Real-time PCR
JA2L-R	ATCAACTCCTCCTTCAAACTTAACT	Real-time PCR
TD-F	AGCTCAAACACACGCGCTGGA	Real-time PCR
TD-R	AACCCCCACCACCAACAGGT	Real-time PCR
BBX20-F	AAATTCAATATCCCCAGCTGGA	Real-time PCR
BBX20-R	TGTGTCGATTCTGTAGTACTCG	Real-time PCR
GPAT6-F	GGTACACCCCCACCACCC	Real-time PCR
GPAT6-R	CCTAGTGCAACAGCAGTAACAACG	Real-time PCR
CER6-F	GGTTCTTCCAGCTTCAGAGC	Real-time PCR
CER6-R	ATAACAGCTCTTCCACCAGC	Real-time PCR
LACS1-F	AAGTATGCTTCGCGACTGGC	Real-time PCR
LACS1-R	CTTAAAGGAGCACCACCGGA	Real-time PCR
PSY1-F	GGAAAGCAAACTAATAATGGACGG	Real-time PCR
PSY1-R	CCACATCATAGACCATCTGTTCC	Real-time PCR
ACO1-F	GCCAAAGAGCCAAGATTTGA	Real-time PCR
ACO1-R	TTTTTAATTGAATTGGGATCTAAGC	Real-time PCR
ACS2-F	TGTTAGCGTATGTATTGACAACTGG	Real-time PCR
ACS2-R	TCATAACATAACTTCACTTTTGCATTC	Real-time PCR
EBF3-CRF1	ATTG GATAATGAGTTCTATAGTGG	CRISPR/Cas9 genome editing
EBF3-CRR1	AAAC CCACTATAGAACTCATTATC	CRISPR/Cas9 genome editing
EBF3-CRF2	ATTG TTACTGTCCTGTTAGTAAGA	CRISPR/Cas9 genome editing
EBF3-CRR2	AAAC TCTTACTAACAGGACAGTAA	CRISPR/Cas9 genome editing
EBF3-BDF	ATGGCCATGGAGGCCGAATTCATGTCTACTCTTGTTAATTACAGTGGTGAT	yeast two-hybrid
EBF3-BDR	TCGACGGATCCCCGGGAATTCGGAGAGGATATCACACCTCCAC	yeast two-hybrid
BBX20-ADF	GCCATGGAGGCCAGTGAATTCATTAAAAAGAAAAATAAAATGAAGATTCAA	yeast two-hybrid
BBX20-ADR	ATGCCCACCCGGGTGGAATTCAAATTCATAGGAAGAAGAAGAGG	yeast two-hybrid
MYC2-ADF	GCCATGGAGGCCAGTGAATTCATGACTGAATACAGCTTGCCCAC	yeast two-hybrid
MYC2-ADR	ATGCCCACCCGGGTGGAATTCGTGTGTTTCAGCAATTTTCGAT	yeast two-hybrid
MED25-ADF	GCCATGGAGGCCAGTGAATTCATGGTGGACAAACTGATCGTCG	yeast two-hybrid
MED25-ADR	ATGCCCACCCGGGTGGAATTCATTCATAAACCCGCCTCC	yeast two-hybrid
EBF3-YNEF	ACTGTCGACCTCGAGGGTACCATGTCTACTCTTGTTAATTACAGTGGTGA	Bifc assay
EBF3-YNER	CTCCATCCCGGGAGCGGTACCGGAGAGGATATCACACCTCCAC	Bifc assay
BBX20-YCEF	ACTGTCGACCTCGAGGGTACCATTAAAAAGAAAAATAAAATGAAGATTCAA	Bifc assay
BBX20-YCER	GTACATCCCGGGAGCGGTACCTCAAAATTCATAGGAAGAAGAAGAGG	Bifc assay
RIN-YCEF	ACTGTCGACCTCGAGGGTACCTATATATACATATATATAATTACATTATATTGTCTTATAACATATAG	Bifc assay
RIN-YCER	GTACATCCCGGGAGCGGTACCAAGCATCCATCCAGGTACA	Bifc assay				actgtcgacctcgagggtaccTATATATACATATATATAATTACATTATATTGTCTTATAACATATAG
FUL1-YCEF	ACTGTCGACCTCGAGGGTACCATGGGAAGAGGAAGAGTCCAGTT	Bifc assay				gtacatcccgggagcggtaccAAGCATCCATCCAGGTACA
FUL1-YCER	GTACATCCCGGGAGCGGTACCATTATTAAGATGACGAAGCATCCA	Bifc assay				actgtcgacctcgagggtaccATGGGAAGAGGAAGAGTCCAGTT
TAGL1-YCEF	ACTGTCGACCTCGAGGGTACCATGGTTTTTCCTATTAATCAGGAATTAC	Bifc assay				gtacatcccgggagcggtaccATTATTAAGATGACGAAGCATCCA
TAGL1-YCER	GTACATCCCGGGAGCGGTACCGACAAGCTGGAGAGGAGTTT	Bifc assay				actgtcgacctcgagggtaccATGGTTTTTCCTATTAATCAGGAATTAC
EBF3-HAF	ATTTGGAGAGGACAGGGTACCATGTCTACTCTTGTTAATTACAGTGGTGAT	Co-IP assay				gtacatcccgggagcggtaccGACAAGCTGGAGAGGAGTTT
EBF3-HAR	GTCGTATGGGTACATGGTACCTTAGGAGAGGATATCACACCTCCAC	Co-IP assay				ATTTGGAGAGGACAGGGTACCATGTCTACTCTTGTTAATTACAGTGGTGAT
EBF3-FLAGF	ATTTGGAGAGGACAGGGTACCATGTCTACTCTTGTTAATTACAGTGGTGAT	Co-IP assay				TCTAGAGGATCCCCGGGTACCGGAGAGGATATCACACCTCCAC
EBF3-FLAGR	TCTAGAGGATCCCCGGGTACCGGAGAGGATATCACACCTCCAC	Co-IP assay				ATTTGGAGAGGACAGGGTACCATGTCTACTCTTGTTAATTACAGTGGTGAT
BBX20-FLAGF	ATTTGGAGAGGACAGGGTACCATTAAAAAGAAAAATAAAATGAAGATTCAA	Co-IP assay				GTCGTATGGGTACATGGTACCTTAGGAGAGGATATCACACCTCCAC
BBX20-FLAGR	TCTAGAGGATCCCCGGGTACCAAATTCATAGGAAGAAGAAGAGG	Co-IP assay				ATTTGGAGAGGACAGGGTACCATTAAAAAGAAAAATAAAATGAAGATTCAA
RIN-FLAGF	ATTTGGAGAGGACAGGGTACCTATATATACATATATATAATTACATTATATTGTCTTATAACATATAG	Co-IP assay				TCTAGAGGATCCCCGGGTACCAAATTCATAGGAAGAAGAAGAGG
RIN-FLAGR	TCTAGAGGATCCCCGGGTACCAAGCATCCATCCAGGTACA	Co-IP assay				atttggagaggacagggtaccTATATATACATATATATAATTACATTATATTGTCTTATAACATATAG
NOR-FLAGF	ATTTGGAGAGGACAGGGTACCATGGAAAGTACGGATTCATCAACC	Co-IP assay				tctagaggatccccgggtaccAAGCATCCATCCAGGTACA
NOR-FLAGR	TCTAGAGGATCCCCGGGTACCAGAGTACCAATTCATGCCAGTAA	Co-IP assay				atttggagaggacagggtaccATGGAAAGTACGGATTCATCAACC
FUL1-FLAGF	ATTTGGAGAGGACAGGGTACCATGGGAAGAGGAAGAGTCCAGTT	Co-IP assay				tctagaggatccccgggtaccAGAGTACCAATTCATGCCAGTAA
FUL1-FLAGR	TCTAGAGGATCCCCGGGTACCATTATTAAGATGACGAAGCATCCA	Co-IP assay				atttggagaggacagggtaccATGGGAAGAGGAAGAGTCCAGTT
TAGL1-FLAGF	ATTTGGAGAGGACAGGGTACCATGGTTTTTCCTATTAATCAGGAATTAC	Co-IP assay				tctagaggatccccgggtaccATTATTAAGATGACGAAGCATCCA
TAGL1-FLAGR	TCTAGAGGATCCCCGGGTACCGACAAGCTGGAGAGGAGTTT	Co-IP assay				atttggagaggacagggtaccATGGTTTTTCCTATTAATCAGGAATTAC
EBF3-62skF	CTCGAGGGGGGGCCCGGTACCATGTCTACTCTTGTTAATTACAGTGGTGAT	Lucifease assay				tctagaggatccccgggtaccGACAAGCTGGAGAGGAGTTT
EBF3-62skR	TCAGCGTACCGAATTGGTACCGGAGAGGATATCACACCTCCAC	Lucifease assay				CTCGAGGGGGGGCCCGGTACCATGTCTACTCTTGTTAATTACAGTGGTGAT
MYC2-62skF	CTCGAGGGGGGGCCCGGTACCATGACTGAATACAGCTTGCCCAC	Lucifease assay				TCAGCGTACCGAATTGGTACCGGAGAGGATATCACACCTCCAC
MYC2-62skR	TCAGCGTACCGAATTGGTACCGTGTGTTTCAGCAATTTTCGAT	Lucifease assay				CTCGAGGGGGGGCCCGGTACCATGACTGAATACAGCTTGCCCAC
MED25-62skF	CTCGAGGGGGGGCCCGGTACCATGGTGGACAAACTGATCGTCG	Lucifease assay				TCAGCGTACCGAATTGGTACCGTGTGTTTCAGCAATTTTCGAT
MED25-62skR	TCAGCGTACCGAATTGGTACCTCAATTCATAAACCCGCCTCC	Lucifease assay				CTCGAGGGGGGGCCCGGTACCATGGTGGACAAACTGATCGTCG
BBX20-62skF	CTCGAGGGGGGGCCCGGTACCATTAAAAAGAAAAATAAAATGAAGATTCAA	Lucifease assay				TCAGCGTACCGAATTGGTACCTCAATTCATAAACCCGCCTCC
BBX20-62skR	TCAGCGTACCGAATTGGTACCAAATTCATAGGAAGAAGAAGAGG	Lucifease assay				CTCGAGGGGGGGCCCGGTACCATTAAAAAGAAAAATAAAATGAAGATTCAA
RIN-62skF	CTCGAGGGGGGGCCCGGTACCTATATATACATATATATAATTACATTATATTGTCTTATAACATATAG	Lucifease assay				TCAGCGTACCGAATTGGTACCAAATTCATAGGAAGAAGAAGAGG
RIN-62skR	TCAGCGTACCGAATTGGTACCTCAAAGCATCCATCCAGGTACA	Lucifease assay				ctcgagggggggcccggtaccTATATATACATATATATAATTACATTATATTGTCTTATAACATATAG
FUL1-62skF	CTCGAGGGGGGGCCCGGTACCATGGGAAGAGGAAGAGTCCAGTT	Lucifease assay				tcagcgtaccgaattggtaccTCAAAGCATCCATCCAGGTACA
FUL1-62skR	TCAGCGTACCGAATTGGTACCATTATTAAGATGACGAAGCATCCA	Lucifease assay				ctcgagggggggcccggtaccATGGGAAGAGGAAGAGTCCAGTT
TAGL1-62skF	CTCGAGGGGGGGCCCGGTACCATGGTTTTTCCTATTAATCAGGAATTAC	Lucifease assay				tcagcgtaccgaattggtaccATTATTAAGATGACGAAGCATCCA
TAGL1-62skR	TCAGCGTACCGAATTGGTACCGACAAGCTGGAGAGGAGTTT	Lucifease assay				ctcgagggggggcccggtaccATGGTTTTTCCTATTAATCAGGAATTAC
JA2L-Mini35S-LUCF	CTATAGGGCGAATTGGGTACCTGAGGACCACAACCCATAATTTATG	Lucifease assay				tcagcgtaccgaattggtaccGACAAGCTGGAGAGGAGTTT
JA2L-Mini35S-LUCR	CAGAAGCTTCTCGAGGGTACCAGATGAATTTTACTTTTTTTAGTGGAACA	Lucifease assay				CTATAGGGCGAATTGGGTACCTGAGGACCACAACCCATAATTTATG
PSY1-Mini35S-LUCF	CTATAGGGCGAATTGGGTACCAGACCCAATTATTCAGATACTCAACATG	Lucifease assay				CAGAAGCTTCTCGAGGGTACCAGATGAATTTTACTTTTTTTAGTGGAACA
PSY1-Mini35S-LUCR	CAGAAGCTTCTCGAGGGTACCTCTGAGCAAGAAAACCTTGGTTG	Lucifease assay				CTATAGGGCGAATTGGGTACCAGACCCAATTATTCAGATACTCAACATG
ACO1-Mini35S-LUCF	CTATAGGGCGAATTGGGTACCGGAGAATTTGTGAACCTCTCATGTAT	Lucifease assay				CAGAAGCTTCTCGAGGGTACCTCTGAGCAAGAAAACCTTGGTTG
ACO1-Mini35S-LUCR	CAGAAGCTTCTCGAGGGTACCCTTAATTTCTTGGTAAAGTGTTTTCCTAA	Lucifease assay				ctatagggcgaattgggtaccGGAGAATTTGTGAACCTCTCATGTAT
ACS2-Mini35S-LUCF	CTATAGGGCGAATTGGGTACCAGCCCATGATAAGCCTCCATT	Lucifease assay				cagaagcttctcgagggtaccCTTAATTTCTTGGTAAAGTGTTTTCCTAA
ACS2-Mini35S-LUCR	CAGAAGCTTCTCGAGGGTACCTTTTTTTTTACTAAATGAGTTTAGAAGTGAA	Lucifease assay				ctatagggcgaattgggtaccAGCCCATGATAAGCCTCCATT
TAGL1-his-F	TTGTCGACGGAGCTCGAATTCATGGTTTTTCCTATTAATCAGGAATTAC	EMSA assay				cagaagcttctcgagggtaccTTTTTTTTTACTAAATGAGTTTAGAAGTGAA
TAGL1-his-R	ATGGGTCGCGGATCCGAATTCTCAGACAAGCTGGAGAGGAGTTT	EMSA assay
EBF3-GST-F	GATCTGGTTCCGCGTGGATCCATGTCTACTCTTGTTAATTACAGTGGTGAT	EMSA assay
EBF3-GST-R	ACCCGGGAATTCCGGGGATCCTTAGGAGAGGATATCACACCTCCAC	EMSA assay
PSY1-pro-F	GAATTGAGCACTTGGCTTTTGTATATAGCTTCTATGTGTACCAAAATT	EMSA assay
PSY1-pro-R	AATTTTGGTACACATAGAAGCTATATACAAAAGCCAAGTGCTCAATTC	EMSA assay

## Sheet: Dataset S2
Dataset S2. Expression levels of DEGs between the WT and SlEBF3-OE fruits at 2 DPI.
Locus	Chr	Start	End	Strand	Note	Family	Class	WT_AVER	EBF3_AVER	baseMean	log2FoldChange	regulation	lfcSE	stat	pvalue	padj
Solyc01g005160.4	SL4.0ch01	151978	153686	+	Avr9/Cf-9 rapidly elicited protein 1	SG	SG	38.3933	9.53633	1966.12	-2.37959	down	0.058065	-40.9816	0	0
Solyc01g005760.3	SL4.0ch01	507706	510612	+	NL0D (AHRD V3.3 *** Q9ZS82_SOLLC)	SG	SG	8.685	55.485	3666.42	2.30338	up	0.0452487	50.905	0	0
Solyc01g006050.2	SL4.0ch01	739636	741029	-	transmembrane protein 45B-like (AHRD V3.3 *** A0A2I4DQK0_9ROSI)	SG	SG	197.333	32.6563	7797.47	-2.96375	down	0.0396821	-74.6871	0	0
Solyc01g006290.4	SL4.0ch01	894318	897161	+	Peroxidase (AHRD V3.3 *** K4ASJ5_SOLLC)	SG	SG	12.1303	116.111	3231.54	2.8935	up	0.0588266	49.1869	0	0
Solyc01g007960.3	SL4.0ch01	2100020	2102701	+	Cysteine-rich receptor-like protein kinase 2 (AHRD V3.3 *** A0A2G2YVX5_CAPAN)	RLK-Pelle_DLSV	PK	64.653	14.189	3811.56	-2.56039	down	0.0410442	-62.3813	0	0
Solyc01g009780.3	SL4.0ch01	4164971	4168633	+	GSH-induced LITAF domain protein (AHRD V3.3 *** GILP_ARATH)	SG	SG	538.365	101.506	15546.8	-2.77733	down	0.033855	-82.0361	0	0
Solyc01g009810.3	SL4.0ch01	4230831	4234093	+	Leucine-rich repeat protein (AHRD V3.3 *** A5HKK5_TOBAC)	SG	SG	177.829	41.9743	4027.63	-2.45249	down	0.0502501	-48.8056	0	0
Solyc01g009870.3	SL4.0ch01	4417890	4422126	-	Glycerophosphodiester phosphodiesterase (AHRD V3.3 *** B6T3E4_MAIZE)	SG	SG	56.5743	14.8363	2710.67	-2.29796	down	0.0471786	-48.7078	0	0
Solyc01g056850.3	SL4.0ch01	50241563	50248332	-	CTP synthase (AHRD V3.3 *** A0A2G2XFG8_CAPBA)	SG	SG	20.7673	75.3533	5005.75	1.48896	up	0.0388172	38.3583	0	0
Solyc01g066720.3	SL4.0ch01	67642028	67644404	-	Hypoxia-responsive family protein (AHRD V3.3 *** S8D7L7_9LAMI)	SG	SG	843.533	399.537	21375.8	-1.44737	down	0.0291481	-49.6559	0	0
Solyc01g066940.3	SL4.0ch01	67981097	67986507	+	Vesicle-associated membrane protein (AHRD V3.3 *** A0A1U8E616_CAPAN)	SG	SG	174.474	69.196	7197.17	-1.70301	down	0.0371873	-45.7955	0	0
Solyc01g067740.3	SL4.0ch01	69452727	69457709	+	Superoxide dismutase [Cu-Zn] 1	SG	SG	2146.39	1313.19	78275.7	-1.07836	down	0.0264446	-40.7779	0	0
Solyc01g068460.4	SL4.0ch01	70493222	70496281	-	Plant calmodulin-binding-like protein (AHRD V3.3 *** G7IW85_MEDTR)	SG	SG	4.93433	41.1643	2682.25	2.69121	up	0.0520042	51.7499	0	0
Solyc01g080010.2	SL4.0ch01	71718357	71719893	-	xyloglucan endoglucanase inhibitor	SG	SG	2692.25	740.532	126105	-2.23212	down	0.0248198	-89.9329	0	0
Solyc01g080410.3	SL4.0ch01	72234148	72236166	+	Peptide-methionine (R)-S-oxide reductase (AHRD V3.3 *** A0A1U8FLP0_CAPAN)	SG	SG	156.643	16.484	7759.14	-3.61892	down	0.0358255	-101.015	0	0
Solyc01g080910.2	SL4.0ch01	72823239	72824515	+	polyadenylate-binding protein 1-B-binding protein (AHRD V3.3 *** AT5G44860.2)	SG	SG	11.9687	77.53	2309.5	2.32667	up	0.0535912	43.4152	0	0
Solyc01g081250.3	SL4.0ch01	73096202	73097558	+	Glutathione S-transferase (AHRD V3.3 *** A0A200PVK3_9MAGN)	SG	SG	452.955	203.891	15345.2	-1.52125	down	0.0288893	-52.6577	0	0
Solyc01g081270.2	SL4.0ch01	73101147	73102488	+	Glutathione S-transferase (AHRD V3.3 *** A0A200PVK3_9MAGN)	SG	SG	225.469	70.12	8300.63	-2.05413	down	0.0325508	-63.1053	0	0
Solyc01g073690.2	SL4.0ch01	73492870	73493952	-	V-type proton ATPase subunit D (AHRD V3.3 *** A0A2G2WYU9_CAPBA)	SG	SG	367.857	166.421	13514.4	-1.51399	down	0.0288538	-52.4711	0	0
Solyc01g073750.4	SL4.0ch01	73557489	73587090	+	Callose synthase (AHRD V3.3 *** K7PRK8_MAIZE)	SG	SG	6.24233	30.3883	5159.58	1.91096	up	0.04206	45.4342	0	0
Solyc01g073890.3	SL4.0ch01	73656428	73657920	+	Cysteine/Histidine-rich C1 domain family protein (AHRD V3.3 *-* Q9ZUW8_ARATH)	SG	SG	85.198	20.0033	3495.66	-2.46088	down	0.0424136	-58.0209	0	0
Solyc01g086730.4	SL4.0ch01	73935057	73936571	+	magnesium transporter%2C putative (DUF803) (AHRD V3.3 *** AT3G26670.4)	SG	SG	54.0637	21.1567	2681.46	-1.72445	down	0.0444076	-38.8323	0	0
Solyc01g087540.4	SL4.0ch01	74728404	74730775	+	DUF642 domain-containing protein (AHRD V3.3 *** A0A1Q3AUQ6_CEPFO)	SG	SG	12.2457	69.4087	2432.36	2.13206	up	0.0497661	42.8417	0	0
Solyc01g087570.2	SL4.0ch01	74766965	74767512	-	hypothetical protein (AHRD V3.3 *-* AT3G57450.1)	SG	SG	324.898	30.3957	4797.36	-3.79015	down	0.0463292	-81.8092	0	0
Solyc01g087580.3	SL4.0ch01	74774090	74774464	-	hypothetical protein (AHRD V3.3 *-* AT3G57450.1)	SG	SG	144.255	13.0373	1454.32	-3.83418	down	0.0696332	-55.0625	0	0
Solyc01g087800.2	SL4.0ch01	74936752	74939115	+	Subtilisin-like protease (AHRD V3.3 *** O82777_SOLLC)	SG	SG	5.864	63.026	3243.69	3.056	up	0.0515732	59.2556	0	0
Solyc01g087820.2	SL4.0ch01	74947567	74950177	+	Subtilisin-like protease (AHRD V3.3 *** O82777_SOLLC)	SG	SG	13.2017	98.8973	5883.78	2.53555	up	0.0397266	63.825	0	0
Solyc01g087980.4	SL4.0ch01	75070499	75071749	+	DUF793 domain-containing protein (AHRD V3.3 *** A0A1Q3CNG5_CEPFO)	SG	SG	64.659	14.695	2265.87	-2.50665	down	0.0497473	-50.3876	0	0
Solyc01g088090.3	SL4.0ch01	75170032	75173374	-	Pheophytinase, chloroplastic (AHRD V3.3 *** A0A2G3C5T3_CAPCH)	SG	SG	67.261	33.502	4492.62	-1.37582	down	0.0363832	-37.8146	0	0
Solyc01g088400.4	SL4.0ch01	75442453	75446958	+	ECERIFERUM 1	SG	SG	199.667	11.2003	10752	-4.52453	down	0.037785	-119.744	0	0
Solyc01g089890.3	SL4.0ch01	75841981	75842728	-	PRA1 family protein (AHRD V3.3 *** A0A2G3AMA6_CAPAN)	SG	SG	174.388	26.154	3658.5	-3.10623	down	0.046285	-67.1109	0	0
Solyc01g090350.3	SL4.0ch01	76293230	76294006	-	Non-specific lipid-transfer protein (AHRD V3.3 *** K4AYX6_SOLLC)	SG	SG	255.611	60.5237	5084.5	-2.44602	down	0.0414669	-58.9872	0	0
Solyc01g090360.3	SL4.0ch01	76297923	76298725	-	Non-specific lipid-transfer protein (AHRD V3.3 *** K4AYX7_SOLLC)	SG	SG	120.516	23.9207	2172.58	-2.70707	down	0.0508082	-53.2802	0	0
Solyc01g091270.3	SL4.0ch01	77170025	77172934	-	myeloid leukemia factor (AHRD V3.3 *** AT2G45380.4)	SG	SG	125.497	38.544	4718.92	-2.0708	down	0.0397411	-52.1072	0	0
Solyc01g095080.3	SL4.0ch01	78715089	78718062	-	1-aminocyclopropane-1-carboxylic acid synthase-2	SG	SG	1214.58	431.59	74304.9	-1.86347	down	0.0258187	-72.1751	0	0
Solyc01g095320.4	SL4.0ch01	78890165	78895204	+	Bag family molecular chaperone regulator 6-like protein (AHRD V3.3 *** A0A2K3PRI9_TRIPR)	SG	SG	582.572	329.877	80090.4	-1.19082	down	0.0245522	-48.5016	0	0
Solyc01g095330.2	SL4.0ch01	78893943	78895325	-	Unknown protein	SG	SG	230.805	36.808	7661.74	-3.01918	down	0.038405	-78.6142	0	0
Solyc01g095620.3	SL4.0ch01	79089396	79091191	-	Glycosyltransferase (AHRD V3.3 *** A0A2U1KKS2_ARTAN)	SG	SG	911.678	281.233	50963	-2.06649	down	0.0265942	-77.7045	0	0
Solyc01g096430.4	SL4.0ch01	79784240	79786562	-	NADPH:quinone oxidoreductase-like (AHRD V3.3 *** A0A2I4GZV4_9ROSI)	SG	SG	508.136	226.982	18348.8	-1.53196	down	0.0285495	-53.6597	0	0
Solyc01g096930.3	SL4.0ch01	80191533	80197658	+	Phospholipid-transporting ATPase (AHRD V3.3 *** A0A2G2YYQ8_CAPAN)	SG	SG	94.3077	57.167	14148.9	-1.09276	down	0.0287588	-37.9973	0	0
Solyc01g097280.2	SL4.0ch01	80442219	80443014	-	Pathogenesis-related protein 4b (AHRD V3.3 *** A0A0H3TYE5_CAPAN)	SG	SG	55.7617	14.5897	1233.17	-2.3064	down	0.0604768	-38.137	0	0
Solyc01g097380.2	SL4.0ch01	80521659	80524521	+	NAD(P)-linked oxidoreductase, aldo/keto reductase family protein (AHRD V3.3 *** A0A1Y1HY98_KLENI)	SG	SG	41.9597	5.55733	1251.74	-3.28646	down	0.068471	-47.9979	0	0
Solyc01g097880.4	SL4.0ch01	80833825	80839177	+	tRNA-specific adenosine deaminase, chloroplastic (AHRD V3.3 *** A0A2I0WQV8_9ASPA)	SG	SG	239.729	127.902	8714.89	-1.27575	down	0.0317314	-40.2047	0	0
Solyc01g098110.4	SL4.0ch01	80962825	80981156	+	Acyltransferase-like protein, chloroplastic (AHRD V3.3 *** A0A2G3BTU6_CAPCH)	SG	SG	15.4143	3.44233	2413.39	-2.53524	down	0.0475568	-53.3097	0	0
Solyc01g098580.3	SL4.0ch01	81325018	81328300	+	Phosphoglycerate mutase-like protein AT74H (AHRD V3.3 *** A0A2G3BUB5_CAPCH)	SG	SG	180.602	30.5633	6487.13	-2.93182	down	0.0370433	-79.1459	0	0
Solyc01g099190.4	SL4.0ch01	81753643	81757490	-	lipoxygenase B	SG	SG	765.011	350.231	77793.7	-1.49823	down	0.0274745	-54.5316	0	0
Solyc01g099680.3	SL4.0ch01	82112519	82114478	+	Rubber elongation factor (AHRD V3.3 *** A0A2U1LDB4_ARTAN)	SG	SG	603.296	353.068	20944.4	-1.14273	down	0.0283456	-40.314	0	0
Solyc01g099840.3	SL4.0ch01	82249142	82251229	+	Dormancy/auxin associated protein (AHRD V3.3 *** A0A2K3MXX9_TRIPR)	SG	SG	97.1143	369.768	8522.15	1.5598	up	0.0341233	45.7105	0	0
Solyc01g100390.3	SL4.0ch01	82698062	82703159	-	Pyrophosphate-energized vacuolar membrane proton pump (AHRD V3.3 *** A0A2G2V5M7_CAPBA)	SG	SG	33.0923	11.2687	2831.72	-1.92585	down	0.0432732	-44.5044	0	0
Solyc01g101180.4	SL4.0ch01	83295219	83297506	+	Terpene synthase (AHRD V3.3 *** G5CV44_SOLLC)	SG	SG	797.833	484.682	55135.7	-1.08937	down	0.0245211	-44.4257	0	0
Solyc01g101190.3	SL4.0ch01	83300588	83303465	+	Terpene synthase (AHRD V3.3 *** G5CV44_SOLLC)	SG	SG	606.525	314.718	52195.4	-1.31685	down	0.0249279	-52.8264	0	0
Solyc01g101240.4	SL4.0ch01	83332021	83337343	+	aspartic protease precursor	SG	SG	77.3333	305.675	15496	1.6113	up	0.0323235	49.8492	0	0
Solyc01g102390.4	SL4.0ch01	83489722	83491721	+	Germin-like protein (AHRD V3.3 *** O65358_SOLTU)	SG	SG	375.563	82.4367	11489.8	-2.55989	down	0.0345941	-73.9978	0	0
Solyc01g102400.3	SL4.0ch01	83495081	83497512	+	Germin-like protein (AHRD V3.3 *** O65358_SOLTU)	SG	SG	105.524	33.1743	3718.4	-2.0403	down	0.0391799	-52.0752	0	0
Solyc01g102960.3	SL4.0ch01	83883949	83884828	+	22.0 kDa class IV heat shock protein (AHRD V3.3 *** A0A2G3ATG3_CAPCH)	SG	SG	45.8217	9.86567	1182.1	-2.5864	down	0.065708	-39.362	0	0
Solyc01g103710.4	SL4.0ch01	84554311	84557905	+	NifU-like protein 2, chloroplastic (AHRD V3.3 *** A0A1U8DVJ9_CAPAN)	SG	SG	86.795	37.8937	3743.08	-1.56501	down	0.0383982	-40.7574	0	0
Solyc01g104030.3	SL4.0ch01	84803025	84808738	-	Potassium channel AKT2 (AHRD V3.3 *** A0A1U8E6Z3_CAPAN)	SG	SG	2.731	41.625	2526.41	3.55828	up	0.0624948	56.9373	0	0
Solyc01g105030.3	SL4.0ch01	85633660	85635047	+	Chlorophyll a-b binding protein, chloroplastic (AHRD V3.3 *** A0A2G3AWK5_CAPCH)	SG	SG	3.57433	82.403	2010.25	4.15363	up	0.0801689	51.811	0	0
Solyc01g105280.3	SL4.0ch01	85814521	85819199	+	Protein phosphatase 2C (AHRD V3.3 *** A0A2U1L906_ARTAN)	SG	SG	155.45	80.3683	7536.01	-1.32164	down	0.0331825	-39.8295	0	0
Solyc01g105410.4	SL4.0ch01	85895149	85896386	+	Protein EXORDIUM-like 2 (AHRD V3.3 *** B1Q489_CAPCH)	SG	SG	9.10333	120.165	3176.35	3.3573	up	0.0570719	58.8259	0	0
Solyc01g105560.3	SL4.0ch01	86007612	86012252	+	GTP cyclohydrolase II/3,4-dihydroxy-2-butanone 4-phosphate synthase	SG	SG	223.111	118.3	17185.5	-1.28623	down	0.0277549	-46.3426	0	0
Solyc01g105630.4	SL4.0ch01	86046065	86046957	+	Calmodulin (AHRD V3.3 *** A0A1U8DW89_CAPAN)	SG	SG	110.118	14.3257	2028.77	-3.30865	down	0.0618997	-53.4518	0	0
Solyc01g106390.3	SL4.0ch01	86612268	86615217	-	Glutamyl-tRNA reductase (AHRD V3.3 *** A0A2G2Y3E1_CAPAN)	SG	SG	72.712	21.5003	4911.74	-2.12862	down	0.0378856	-56.1855	0	0
Solyc01g106820.3	SL4.0ch01	86879066	86883099	+	Ethylene-dependent gravitropism-deficient and yellow-green-like 3 (AHRD V3.3 *** A0A2U1KYW2_ARTAN)	SG	SG	51.0847	12.327	3119.6	-2.42221	down	0.0445797	-54.3343	0	0
Solyc01g107080.3	SL4.0ch01	87035070	87038183	-	HXXXD-type acyl-transferase family protein (AHRD V3.3 *** A0A2K3MRI0_TRIPR)	SG	SG	314.204	165.213	19324.4	-1.29772	down	0.0275902	-47.0357	0	0
Solyc01g107090.2	SL4.0ch01	87039545	87040250	-	beta-1%2C4-xylosidase (AHRD V3.3 *** AT3G19615.1)	SG	SG	400.25	93.912	8389.41	-2.4614	down	0.0347526	-70.8262	0	0
Solyc01g107100.3	SL4.0ch01	87042675	87043331	+	beta-1%2C4-xylosidase (AHRD V3.3 *** AT3G19615.1)	SG	SG	428.06	209.58	9743.66	-1.40025	down	0.0333305	-42.0112	0	0
Solyc01g107170.2	SL4.0ch01	87098316	87099614	+	Zinc finger protein (AHRD V3.3 *** A0T3Q5_SOLTU)	C2H2	TF	169.857	70.123	7314.6	-1.64618	down	0.0318456	-51.6926	0	0
Solyc01g107780.4	SL4.0ch01	87512379	87513975	-	Glycosyltransferase (AHRD V3.3 *** A0A1Q3DDW3_CEPFO)	SG	SG	316.801	165.634	17853.5	-1.30601	down	0.027283	-47.8689	0	0
Solyc01g107825.1	SL4.0ch01	87553836	87555920	-	Glycosyltransferase (AHRD V3.3 *** P93365_TOBAC)	SG	SG	314.339	119.838	20557.9	-1.76163	down	0.0284684	-61.8802	0	0
Solyc01g107860.3	SL4.0ch01	87558597	87565376	-	CBS domain-containing protein-like (AHRD V3.3 *** B8AP73_ORYSI)	SG	SG	188.51	77.064	8921.89	-1.65968	down	0.0311851	-53.2202	0	0
Solyc01g108880.4	SL4.0ch01	88370518	88372064	-	2-oxoglutarate (2OG) and Fe(II)-dependent oxygenase superfamily protein (AHRD V3.3 *** A0A2U1MKU7_ARTAN)	SG	SG	481.038	30.6973	16107.6	-4.33774	down	0.0351187	-123.516	0	0
Solyc01g109120.3	SL4.0ch01	88497764	88499722	-	Transducin/WD40 repeat-like superfamily protein (AHRD V3.3 *** A0A2U1MAA7_ARTAN)	SG	SG	53.813	11.551	2948.71	-2.5884	down	0.0460547	-56.2027	0	0
Solyc01g109140.3	SL4.0ch01	88537399	88539202	+	divinyl ether synthase	SG	SG	1016.96	428.676	56113.7	-1.61655	down	0.025044	-64.5482	0	0
Solyc01g111250.3	SL4.0ch01	89917919	89919284	+	1-phosphatidylinositol phosphodiesterase (AHRD V3.3 *** A0A1J3JKG9_NOCCA)	SG	SG	91.935	44.4163	4084.35	-1.42001	down	0.0377641	-37.6022	0	0
Solyc01g111630.3	SL4.0ch01	90201733	90205451	+	glycerate dehydrogenase (AHRD V3.3 *** A0A2I4EWU8_9ROSI)	SG	SG	2.141	36.0393	1199.08	3.70602	up	0.0897263	41.3036	0	0
Solyc02g032860.3	SL4.0ch02	28031807	28034338	+	5'-adenylylsulfate reductase 1, chloroplastic (AHRD V3.3 *** A0A2G3D220_CAPCH)	SG	SG	224.462	99.6327	12827.6	-1.54205	down	0.0282491	-54.5876	0	0
Solyc02g032930.3	SL4.0ch02	28070332	28076313	+	B-cell receptor-associated 31-like (AHRD V3.3 *** A0A200QH03_9MAGN)	SG	SG	428.697	222.903	15863.7	-1.31296	down	0.0341251	-38.475	0	0
Solyc02g036480.1	SL4.0ch02	29522781	29523551	-	Late embryogenesis abundant (LEA) hydroxyproline-rich glycoprotein family (AHRD V3.3 *** Q9SLI0_ARATH)	SG	SG	912.408	468.825	24699.2	-1.33187	down	0.0310046	-42.9571	0	0
Solyc02g062300.3	SL4.0ch02	31883883	31886335	-	BURP domain-containing protein (AHRD V3.3 *** A0A2U1M493_ARTAN)	SG	SG	217.304	87.7337	8385.5	-1.67658	down	0.0383572	-43.7097	0	0
Solyc02g062390.3	SL4.0ch02	31992458	31994080	+	abscisic acid and environmental stress-inducible protein TAS14 (AHRD V3.3 *-* A0A1U8FJ72_CAPAN)	SG	SG	718.385	183.186	17293.5	-2.33958	down	0.0428355	-54.6178	0	0
Solyc02g064830.4	SL4.0ch02	33981245	33983619	-	Indole-3-acetic acid-amido synthetas 3-3	SG	SG	70.5753	29.278	4944.02	-1.64043	down	0.0365382	-44.8962	0	0
Solyc02g065240.3	SL4.0ch02	34444218	34446026	+	Methyl esterase 1 (AHRD V3.3 *** A0A2U1LMY0_ARTAN)	SG	SG	212.842	36.7053	6705.01	-2.904	down	0.0397757	-73.0095	0	0
Solyc02g065260.4	SL4.0ch02	34463063	34464945	+	Methylesterase 1 (AHRD V3.3 *** A0A2G3D300_CAPCH)	SG	SG	56.0877	1.041	1072.18	-6.11305	down	0.136198	-44.8835	0	0
Solyc02g065280.3	SL4.0ch02	34471115	34476754	+	Methylesterase 1 (AHRD V3.3 *** A0A2G3D300_CAPCH)	SG	SG	94.0663	4.029	2632.27	-4.92131	down	0.066254	-74.2794	0	0
Solyc02g065540.3	SL4.0ch02	34724403	34725068	-	E3 ubiquitin-protein ligase (AHRD V3.3 *** A0A2G3D341_CAPCH)	SG	SG	130.704	48.1533	2810.19	-1.81408	down	0.0445934	-40.6803	0	0
Solyc02g065550.4	SL4.0ch02	34736227	34738224	-	ACI19	SG	SG	130.116	52.8043	5424.94	-1.67231	down	0.0353953	-47.2468	0	0
Solyc02g067440.3	SL4.0ch02	35643290	35647124	-	meloidogyne-induced giant cell protein DB114	SG	SG	59.2147	17.304	2447.45	-2.14948	down	0.0499458	-43.0364	0	0
Solyc02g067750.4	SL4.0ch02	35878356	35881700	-	Carbonic anhydrase (AHRD V3.3 *** A0A2G3D3J4_CAPCH)	SG	SG	874.115	25.9147	27543.8	-5.44468	down	0.0332136	-163.929	0	0
Solyc02g068310.4	SL4.0ch02	36302046	36304617	-	2-oxoglutarate (2OG) and Fe(II)-dependent oxygenase superfamily protein (AHRD V3.3 *** Q9XI75_ARATH)	SG	SG	91.744	28.0007	3741.25	-2.08223	down	0.0402792	-51.6948	0	0
Solyc02g069430.4	SL4.0ch02	37338829	37341319	+	Phospholipid-transporting ATPase (AHRD V3.3 *-* A0A2G3D422_CAPCH)	SG	SG	44.925	15.299	2415.76	-1.92602	down	0.0456318	-42.2079	0	0
Solyc02g069720.3	SL4.0ch02	37553049	37558483	+	LSD1 zinc finger family protein (AHRD V3.3 *** F4JUW0_ARATH)	C2C2-LSD	TF	135.302	67.0503	6099.25	-1.38339	down	0.0347583	-39.8003	0	0
Solyc02g070020.1	SL4.0ch02	37824156	37825595	-	UDP-Glycosyltransferase superfamily protein (AHRD V3.3 *** A0A2U1N3R1_ARTAN)	SG	SG	365.975	139.579	17145.9	-1.76197	down	0.0306617	-57.4647	0	0
Solyc02g070090.1	SL4.0ch02	37942390	37943994	-	FAD-binding Berberine family protein (AHRD V3.3 *** A0A2U1KT07_ARTAN)	SG	SG	304.014	16.121	12762.9	-4.60787	down	0.035569	-129.547	0	0
Solyc02g070110.1	SL4.0ch02	37958196	37959788	-	FAD-binding Berberine family protein (AHRD V3.3 *** A0A2U1LDC6_ARTAN)	SG	SG	161.488	46.3377	7899.01	-2.17156	down	0.0329273	-65.95	0	0
Solyc02g070580.1	SL4.0ch02	38322207	38323712	+	sterol 22-desaturase	SG	SG	177.143	46.781	8070.76	-2.29198	down	0.0373737	-61.326	0	0
Solyc02g070940.1	SL4.0ch02	38517238	38518035	+	Chlorophyll a-b binding protein, chloroplastic (AHRD V3.3 *** A0A2G3A7J8_CAPAN)	SG	SG	2.699	90.0453	1449.58	4.68718	up	0.1105	42.418	0	0
Solyc02g071220.3	SL4.0ch02	38705511	38706520	-	type-A response regulator2	Others	TR	107.681	39.2687	3215.95	-1.82538	down	0.0433123	-42.1447	0	0
Solyc02g071780.3	SL4.0ch02	39141463	39147731	-	MACPF domain-containing protein (AHRD V3.3 *** A0A1Q3CKD2_CEPFO)	SG	SG	71.34	25.9347	4755.86	-1.82944	down	0.0369331	-49.5337	0	0
Solyc02g071820.4	SL4.0ch02	39182084	39190985	-	LRR_1 domain-containing protein/Pkinase_Tyr domain-containing protein/Malectin domain-containing protein (AHRD V3.3 *** A0A1Q3CJY9_CEPFO)	RLK-Pelle_DLSV	PK	2.40467	30.9203	2092.31	3.31356	up	0.0651808	50.8364	0	0
Solyc02g076830.1	SL4.0ch02	39937805	39939115	-	Cell attachment protein in somatic embryogenesis (AHRD V3.3 *** Q6I6Y6_DAUCA)	SG	SG	163.538	14.567	5758.6	-3.85713	down	0.0411057	-93.8345	0	0
Solyc02g077080.3	SL4.0ch02	40125293	40129804	+	Protein trichome birefringence-like 40 (AHRD V3.3 *** A0A2G2VBM9_CAPBA)	SG	SG	40.78	164.716	8167.61	1.64331	up	0.034049	48.263	0	0
Solyc02g077240.4	SL4.0ch02	40229739	40232831	+	Pyruvate decarboxylase (AHRD V3.3 *** A0A2K3PNN6_TRIPR)	SG	SG	558.39	352.75	45760.6	-1.03314	down	0.0251467	-41.0847	0	0
Solyc02g077290.2	SL4.0ch02	40262545	40266483	+	glutamate receptor-like 1.2	SG	SG	81.497	17.8383	6651.48	-2.56142	down	0.0346218	-73.9827	0	0
Solyc02g077370.1	SL4.0ch02	40311975	40312460	-	Ethylene Response Factor C.5	AP2/ERF-ERF	TF	1358.58	510.495	21410.2	-1.78228	down	0.0312834	-56.972	0	0
Solyc02g077470.4	SL4.0ch02	40387815	40395053	-	OPA3-like protein (AHRD V3.3 *** A0A2I4G3K5_9ROSI)	SG	SG	66.1523	22.31	2290.65	-1.93796	down	0.0461757	-41.9693	0	0
Solyc02g078380.3	SL4.0ch02	41068146	41069600	-	Stem-specific protein TSJT1 (AHRD V3.3 *** A0A1U8FVZ0_CAPAN)	SG	SG	596.22	316.902	21332.4	-1.28203	down	0.0282606	-45.3646	0	0
Solyc02g078670.3	SL4.0ch02	41314302	41319500	-	COP1-interacting protein 7 (AHRD V3.3 *** CIP7_ARATH)	SG	SG	2.59333	18.3443	1444.21	2.45063	up	0.0645446	37.9679	0	0
Solyc02g078900.3	SL4.0ch02	41513325	41518484	-	Alternative NAD(P)H dehydrogenase mitochondrial-like (AHRD V3.3 *** A0A2K3P845_TRIPR)	SG	SG	167.833	77.2187	13642.2	-1.49111	down	0.0312098	-47.777	0	0
Solyc02g079170.3	SL4.0ch02	41764590	41770575	+	External alternative NAD(P)H-ubiquinone oxidoreductase B1, mitochondrial (AHRD V3.3 *** A0A2G3A937_CAPAN)	SG	SG	214.681	113.733	17430	-1.28704	down	0.0268855	-47.8711	0	0
Solyc02g079440.3	SL4.0ch02	41985298	41986914	-	FAD-binding Berberine family protein (AHRD V3.3 *** A0A2U1MQE5_ARTAN)	SG	SG	202.435	61.915	10171.2	-2.07953	down	0.0308682	-67.3679	0	0
Solyc02g079930.3	SL4.0ch02	42300735	42304451	-	phosphosulfolactate synthase	SG	SG	164.415	50.3027	6207.54	-2.07778	down	0.0345053	-60.2162	0	0
Solyc02g079950.3	SL4.0ch02	42313667	42315570	-	photosystem II oxygen-evolving complex protein 3	SG	SG	6.49	170.003	3782.46	4.33797	up	0.0659772	65.7496	0	0
Solyc02g080530.3	SL4.0ch02	42722600	42724263	-	Peroxidase (AHRD V3.3 *** K4B9S4_SOLLC)	SG	SG	5.288	48.865	1467.25	2.83193	up	0.0693284	40.848	0	0
Solyc02g080830.1	SL4.0ch02	42937870	42939117	+	F-box plant-like protein, putative (AHRD V3.3 *** A0A072V4I2_MEDTR)	SG	SG	28.378	0.921	912.165	-5.29024	down	0.117477	-45.032	0	0
Solyc02g080840.1	SL4.0ch02	42947245	42948465	+	F-box plant-like protein, putative (AHRD V3.3 *** A0A072V4I2_MEDTR)	SG	SG	84.529	3.06167	2666.1	-5.1658	down	0.0700074	-73.7893	0	0
Solyc02g080850.1	SL4.0ch02	42950887	42952155	+	F-box plant-like protein, putative (AHRD V3.3 *** A0A072V4I2_MEDTR)	SG	SG	50.701	1.12167	1644.46	-5.87525	down	0.104402	-56.2753	0	0
Solyc02g081560.1	SL4.0ch02	43457138	43457338	-	Methionyl-tRNA synthetase (AHRD V3.3 *** Q8RXY3_ARATH)	SG	SG	344.005	76.369	2035.43	-2.54697	down	0.0555127	-45.8808	0	0
Solyc02g081850.4	SL4.0ch02	43628718	43630678	+	Cationic amino acid transporter 1 (AHRD V3.3 *** A0A1U8FM22_CAPAN)	SG	SG	2.22733	31.212	1071.76	3.44154	up	0.0891701	38.5952	0	0
Solyc02g082260.3	SL4.0ch02	43939819	43943150	-	3-hydroxy-3-methylglutaryl CoA reductase	SG	SG	96.1607	28.5833	7220.99	-2.12103	down	0.0323844	-65.4953	0	0
Solyc02g083730.4	SL4.0ch02	45026080	45027526	-	Rhodanese-like domain (AHRD V3.3 *** A0A200RA82_9MAGN)	SG	SG	40.6607	2.90533	1085.8	-4.16792	down	0.0847609	-49.1727	0	0
Solyc02g083860.3	SL4.0ch02	45122808	45124818	-	2-oxoglutarate (2OG) and Fe(II)-dependent oxygenase superfamily protein (AHRD V3.3 *** A0A2U1QGX7_ARTAN)	SG	SG	10.4853	77.6667	2347.16	2.51851	up	0.0535792	47.0053	0	0
Solyc02g083880.3	SL4.0ch02	45138282	45138924	+	Gibberellin-regulated protein 3 (AHRD V3.3 *** A0A1U8FMR2_CAPAN)	SG	SG	47.9353	492.992	5056.5	2.9943	up	0.0583395	51.3255	0	0
Solyc02g084440.4	SL4.0ch02	45534098	45536603	-	Fructose-bisphosphate aldolase (AHRD V3.3 *** A0A2G3AA97_CAPAN)	SG	SG	57.1507	605.462	18414.8	3.03424	up	0.0321872	94.2686	0	0
Solyc02g084990.3	SL4.0ch02	46032090	46035650	-	Mannan endo-1,4-beta-mannosidase (AHRD V3.3 *** A0A2K3NB99_TRIPR)	SG	SG	21.2923	81.823	3791.48	1.57043	up	0.0411076	38.203	0	0
Solyc02g085010.1	SL4.0ch02	46056197	46056562	-	hypothetical protein (AHRD V3.3 *-* AT2G18210.1)	SG	SG	1269.83	374.937	14348.6	-2.12842	down	0.0370611	-57.4301	0	0
Solyc02g085660.1	SL4.0ch02	46503363	46504835	-	Glycosyltransferase (AHRD V3.3 *** A0A2I4ENI5_9ROSI)	SG	SG	38	1.296	1443.66	-5.23544	down	0.0934097	-56.0482	0	0
Solyc02g085760.2	SL4.0ch02	46564824	46567857	+	Rhomboid domain-containing protein (AHRD V3.3 *** A0A1Q3C608_CEPFO)	SG	SG	8.10667	62.0267	2160.49	2.56987	up	0.0585742	43.8737	0	0
Solyc02g085910.4	SL4.0ch02	46705247	46706388	-	LOB domain-containing protein (AHRD V3.3 *** A0A2U1NKN8_ARTAN)	LOB	TF	35.0793	6.87267	1069.82	-2.71293	down	0.0687341	-39.4699	0	0
Solyc02g086458.1	SL4.0ch02	47148316	47154676	+	titin isoform X2 (AHRD V3.3 *-* XP_010316302.1)	SG	SG	10.2337	56.0343	5893.26	2.08504	up	0.0474468	43.9449	0	0
Solyc02g086880.4	SL4.0ch02	47497138	47501725	+	formate dehydrogenase	SG	SG	2114.49	1082.17	118652	-1.33699	down	0.0255172	-52.3956	0	0
Solyc02g087110.3	SL4.0ch02	47630968	47636823	+	Alpha-dioxygenase (AHRD V3.3 *** Q5GQ66_PEA)	SG	SG	9.62467	64.5987	3337.4	2.37648	up	0.0460664	51.5881	0	0
Solyc02g087330.3	SL4.0ch02	47792411	47794326	-	B12D protein (AHRD V3.3 *** Q9XHD5_IPOBA)	SG	SG	447.927	175.629	8641.79	-1.71947	down	0.0379246	-45.3391	0	0
Solyc02g087350.3	SL4.0ch02	47803285	47804385	-	Hexosyltransferase (AHRD V3.3 *** A0A2G2XIE5_CAPBA)	SG	SG	142.914	31.6673	4631.31	-2.54657	down	0.0388292	-65.5838	0	0
Solyc02g088220.3	SL4.0ch02	48410903	48415156	-	Phosphate transporter PHO1-like protein 9 (AHRD V3.3 *** A0A2G3D9P5_CAPCH)	SG	SG	26.21	8.50433	2504.08	-1.99333	down	0.0472288	-42.2057	0	0
Solyc02g088270.3	SL4.0ch02	48448148	48449887	+	hypothetical protein (DUF1997) (AHRD V3.3 *** AT5G39530.1)	SG	SG	29.0273	5.62467	1212.95	-2.73848	down	0.0644939	-42.461	0	0
Solyc02g088610.4	SL4.0ch02	48691924	48699037	-	LeHSP110/ClpB heat shock protein	SG	SG	92.5217	48.0143	11179.8	-1.31707	down	0.030605	-43.0343	0	0
Solyc02g088620.3	SL4.0ch02	48699559	48702759	-	Membrane-anchored ubiquitin-fold protein (AHRD V3.3 *** A0A1U8FQ33_CAPAN)	SG	SG	159.636	76.5003	7092.82	-1.43086	down	0.0340059	-42.077	0	0
Solyc02g089090.3	SL4.0ch02	49036746	49039966	+	Receptor-like protein kinase FERONIA (AHRD V3.3 *** A0A1U8FPY8_CAPAN)	RLK-Pelle_LRR-II	PK	21.5943	77.297	6281.76	1.47004	up	0.0348933	42.1296	0	0
Solyc02g089140.3	SL4.0ch02	49063520	49064301	+	B12D protein (AHRD V3.3 *** A0A2U1M961_ARTAN)	SG	SG	93.812	10.3053	1465.62	-3.5481	down	0.068261	-51.9784	0	0
Solyc02g089620.3	SL4.0ch02	49418489	49420765	-	proline dehydrogenase	SG	SG	20.636	78.3573	4115.15	1.55572	up	0.0403059	38.5979	0	0
Solyc02g089690.3	SL4.0ch02	49480536	49483276	+	Protein trichome birefringence-like 19 (AHRD V3.3 *** A0A2G2XIK2_CAPBA)	SG	SG	2.689	47.387	1641.84	3.76393	up	0.078972	47.6615	0	0
Solyc02g089900.1	SL4.0ch02	49626503	49628440	+	Protein kinase domain (AHRD V3.3 *** A0A200Q286_9MAGN)	RLK-Pelle_WAK_LRK10L-1	PK	71.6003	23.2703	4363.07	-1.99233	down	0.0369291	-53.9501	0	0
Solyc02g090030.2	SL4.0ch02	49740669	49742059	-	33 kDa oxygen-evolving protein	SG	SG	3.35333	113.506	2857.55	4.72172	up	0.0790609	59.7225	0	0
Solyc02g090120.1	SL4.0ch02	49786497	49786757	-	hypothetical protein (AHRD V3.3 -** AT5G66985.1)	SG	SG	383.135	121.091	3127.47	-2.03147	down	0.0458092	-44.3462	0	0
Solyc02g090350.4	SL4.0ch02	49954615	49956605	-	Geraniol 8-hydroxylase (AHRD V3.3 *** A0A2G2XIM9_CAPBA)	SG	SG	26.7767	144.192	5585.5	2.06036	up	0.0386594	53.2952	0	0
Solyc02g090490.3	SL4.0ch02	50058641	50060855	-	Patatin (AHRD V3.3 *** A0A059P1E3_CAPAN)	SG	SG	706.969	324.868	37516.6	-1.49175	down	0.0253608	-58.821	0	0
Solyc02g090970.1	SL4.0ch02	50464044	50465126	+	MAP kinase kinase kinase 21	STE_STE11	PK	56.5477	14.3917	1841.47	-2.34592	down	0.0522123	-44.9304	0	0
Solyc02g091840.3	SL4.0ch02	51106692	51110787	+	Leucine rich repeat receptor protein kinase CLAVATA1 (AHRD V3.3 *** F8WS84_SOLLC)	CMGC_CK2	PK	37.1837	125.674	11885.8	1.3855	up	0.0338206	40.9663	0	0
Solyc02g092110.3	SL4.0ch02	51357847	51358528	+	Phytosulfokines 3 (AHRD V3.3 *** A0A2I0WHI7_9ASPA)	SG	SG	520.389	205.106	9385.35	-1.71249	down	0.0319207	-53.6484	0	0
Solyc02g092670.1	SL4.0ch02	51729199	51731463	-	Subtilisin-like protease (AHRD V3.3 *** A9XG40_TOBAC)	SG	SG	19.9037	167.203	8489.54	2.70018	up	0.039492	68.373	0	0
Solyc02g092820.4	SL4.0ch02	51842345	51844842	-	IAA-amido synthetase 3-4	SG	SG	138.193	62.038	9738.07	-1.52699	down	0.0331349	-46.0839	0	0
Solyc02g092860.3	SL4.0ch02	51876578	51878366	+	Cytochrome P450 (AHRD V3.3 *** Q9XFX1_CICAR)	SG	SG	201.006	105.536	11994.6	-1.29964	down	0.0283812	-45.7923	0	0
Solyc02g092990.1	SL4.0ch02	52011270	52012922	+	F-box protein (AHRD V3.3 *** A0A2G2XGV7_CAPBA)	SG	SG	109.516	48.2113	6097.92	-1.55473	down	0.0337698	-46.039	0	0
Solyc02g093050.3	SL4.0ch02	52054350	52056263	+	WRKY transcription factor 8	WRKY	TF	190.406	76.0777	9031.06	-1.69358	down	0.0301684	-56.1375	0	0
Solyc02g093310.3	SL4.0ch02	52271569	52274729	-	PI-PLC X domain-containing protein (AHRD V3.3 *** A0A2G2XHF5_CAPBA)	SG	SG	58.747	21.8333	2917.26	-1.79821	down	0.0411662	-43.6818	0	0
Solyc02g093520.3	SL4.0ch02	52417982	52422105	+	E3 ubiquitin-protein ligase RGLG2-like (AHRD V3.3 *** A0A2I4E6G4_9ROSI)	SG	SG	202.179	76.975	14780.8	-1.76415	down	0.0310937	-56.7366	0	0
Solyc02g093580.4	SL4.0ch02	52448368	52450375	-	Tomato 9612 mRNA	SG	SG	36.696	127.276	5148.02	1.42355	up	0.0369461	38.5305	0	0
Solyc02g093860.3	SL4.0ch02	52653880	52657252	+	Lysine histidine transporter-like 1 (AHRD V3.3 *** A0A1U8FZ64_CAPAN)	SG	SG	240.606	92.456	15231.8	-1.75013	down	0.0296371	-59.0521	0	0
Solyc02g094000.1	SL4.0ch02	52758115	52758540	+	EF_hand_5 domain-containing protein/EF_hand_6 domain-containing protein (AHRD V3.3 *** A0A1Q3B940_CEPFO)	SG	SG	295.353	46.3377	3545.39	-3.04097	down	0.0439346	-69.2159	0	0
Solyc02g094270.2	SL4.0ch02	52940794	52943265	-	DNA-binding WRKY (AHRD V3.3 *-* A0A200R410_9MAGN)	WRKY	TF	416.921	183.73	5564.16	-1.55092	down	0.0391576	-39.6071	0	0
Solyc03g005020.3	SL4.0ch03	42702	45458	-	Lipase (AHRD V3.3 *** A0A2G2WWE2_CAPBA)	SG	SG	141.764	20.0083	6110.97	-3.19693	down	0.0430426	-74.2737	0	0
Solyc03g005130.3	SL4.0ch03	97025	99385	+	Receptor-like protein kinase (AHRD V3.3 *** B6ST43_MAIZE)	RLK-Pelle_SD-2b	PK	107.485	56.7547	8980.47	-1.29214	down	0.0305088	-42.353	0	0
Solyc03g005260.3	SL4.0ch03	160046	164780	-	ATP sulfurylase (AHRD V3.3 *** Q9ZNZ8_BRAJU)	SG	SG	208.674	106.655	13883.8	-1.33947	down	0.0316123	-42.3718	0	0
Solyc03g005450.3	SL4.0ch03	342963	350989	+	Cellulose synthase (AHRD V3.3 *** A0A200Q4F9_9MAGN)	SG	SG	77.5013	221.74	15015.1	1.14597	up	0.0293768	39.0095	0	0
Solyc03g005760.1	SL4.0ch03	542669	543472	-	Chlorophyll a-b binding protein, chloroplastic (AHRD V3.3 *** A0A2G2W7Q4_CAPBA)	SG	SG	8.58833	232.412	3803.76	4.38581	up	0.0646769	67.8112	0	0
Solyc03g007380.2	SL4.0ch03	1958886	1960134	+	WRKY transcription factor 52	WRKY	TF	37.67	3.911	1109.42	-3.64295	down	0.0749685	-48.5931	0	0
Solyc03g007890.3	SL4.0ch03	2435796	2439035	-	class 2 small heat shock protein Le-HSP17.6	SG	SG	120.424	15.048	8696.95	-3.37056	down	0.0360809	-93.4167	0	0
Solyc03g007960.3	SL4.0ch03	2472811	2475227	+	beta-carotene hydroxylase-2	SG	SG	57.2913	12.4947	2181.98	-2.56698	down	0.0491105	-52.2696	0	0
Solyc03g025640.2	SL4.0ch03	3018999	3022577	-	Cytochrome P450 (AHRD V3.3 *** I6YHZ8_LINUS)	SG	SG	52.5833	7.897	2278.56	-3.10235	down	0.0511728	-60.625	0	0
Solyc03g025670.3	SL4.0ch03	3093633	3095081	+	PAR1 (AHRD V3.3 *** A0A2U1P9T7_ARTAN)	SG	SG	35.1347	363.951	6698.62	3.00462	up	0.0476384	63.0713	0	0
Solyc03g025720.3	SL4.0ch03	3117414	3121341	+	Oxalate--CoA ligase (AHRD V3.3 *** A0A2G2X724_CAPBA)	SG	SG	317.189	154.033	22551.4	-1.41253	down	0.0266078	-53.0871	0	0
Solyc03g031840.3	SL4.0ch03	4219370	4222101	+	expansin precursor 3	SG	SG	7.40333	56.1437	1425.33	2.55203	up	0.0660914	38.6136	0	0
Solyc03g031860.3	SL4.0ch03	4234654	4238638	+	Phytoene synthase 1,Pfam:PF00494	SG	SG	1047.73	272.049	60764.1	-2.31544	down	0.0256309	-90.3378	0	0
Solyc03g034220.3	SL4.0ch03	5788845	5791277	+	Tomato RuBP carboxylase small subunit	SG	SG	3.78367	131.373	2387.94	4.73947	up	0.0859034	55.1721	0	0
Solyc03g034320.3	SL4.0ch03	5926561	5930329	-	Class I glutamine amidotransferase-like superfamily protein (AHRD V3.3 *** F4KA45_ARATH)	SG	SG	60.35	9.87533	2405.76	-2.97457	down	0.0553999	-53.6928	0	0
Solyc03g044100.4	SL4.0ch03	7386697	7396818	-	Peroxidase (AHRD V3.3 *** K4BG30_SOLLC)	SG	SG	5.44867	54.9867	1300.3	2.96464	up	0.0757755	39.1239	0	0
Solyc03g044150.4	SL4.0ch03	7515552	7518539	-	Subtilisin-like protease (AHRD V3.3 *** A9XG40_TOBAC)	SG	SG	7.16767	55.8603	3569.05	2.59007	up	0.0496544	52.1619	0	0
Solyc03g080190.3	SL4.0ch03	46623626	46628709	-	2-oxoglutarate (2OG) and Fe(II)-dependent oxygenase superfamily protein (AHRD V3.3 *** A0A2U1QGX7_ARTAN)	SG	SG	377.882	160.562	20491.2	-1.60392	down	0.0320038	-50.1165	0	0
Solyc03g082370.1	SL4.0ch03	46884666	46884935	-	Avr9/Cf-9 rapidly elicited protein 65 (AHRD V3.3 *** Q9FQZ0_TOBAC)	SG	SG	1754.78	230.715	13114.8	-3.2969	down	0.0345847	-95.3283	0	0
Solyc03g082420.3	SL4.0ch03	46921671	46922757	-	Small heat shock protein, chloroplastic (AHRD V3.3 *** HS21C_SOLLC)	SG	SG	190.703	22.1147	5143.14	-3.47895	down	0.0400133	-86.9448	0	0
Solyc03g082520.1	SL4.0ch03	47027322	47027675	-	Small auxin up-regulated RNA36	SG	SG	483.768	148.332	5324.16	-2.07297	down	0.0381162	-54.3857	0	0
Solyc03g083440.4	SL4.0ch03	47915582	47927011	+	Glutamate synthase (AHRD V3.3 *** A0A2U1PKW7_ARTAN)	SG	SG	48.2057	19.56	11173.4	-1.67169	down	0.032532	-51.386	0	0
Solyc03g083480.4	SL4.0ch03	47941558	47942789	+	LEAF RUST 10 DISEASE-RESISTANCE LOCUS RECEPTOR-LIKE PROTEIN KINASE-like 2.1 (AHRD V3.3 *** A0A1U8FAX0_CAPAN)	SG	SG	91.0443	11.1793	2850.58	-3.39357	down	0.0487478	-69.6149	0	0
Solyc03g083560.1	SL4.0ch03	48088322	48089371	+	Protein EXORDIUM-like 7 (AHRD V3.3 *** A0A2G2X692_CAPBA)	SG	SG	1.586	49.7993	1057.96	4.60591	up	0.11945	38.5594	0	0
Solyc03g083680.1	SL4.0ch03	48218230	48218544	+	Unknown protein	SG	SG	309.497	32.3953	2648.46	-3.62148	down	0.0557148	-65.0002	0	0
Solyc03g083690.1	SL4.0ch03	48224364	48224633	+	Unknown protein	SG	SG	362.327	14.245	2532.99	-5.04116	down	0.069579	-72.4523	0	0
Solyc03g083910.5	SL4.0ch03	48429643	48433972	-	sucrose accumulator	SG	SG	1843.12	351.257	124924	-2.76218	down	0.0252904	-109.218	0	0
Solyc03g093560.1	SL4.0ch03	49499960	49500694	-	ethylene response factor C.6	AP2/ERF-ERF	TF	17.8137	105.019	1830.42	2.19025	up	0.0582214	37.6193	0	0
Solyc03g095900.4	SL4.0ch03	52157253	52159106	+	E8 protein homolog	SG	SG	430.631	267.299	25767.5	-1.05846	down	0.0265557	-39.8581	0	0
Solyc03g097410.1	SL4.0ch03	54310761	54311726	+	Inositol-tetrakisphosphate 1-kinase (AHRD V3.3 *** A0A2G3CXH1_CAPCH)	SG	SG	119.681	33.323	3530.8	-2.21374	down	0.041126	-53.8282	0	0
Solyc03g097440.3	SL4.0ch03	54334752	54337902	+	11-beta-hydroxysteroid dehydrogenase 1A (AHRD V3.3 *** A0A2G3A0G7_CAPAN)	SG	SG	74.3523	27.4467	3664.96	-1.809	down	0.0437607	-41.3384	0	0
Solyc03g097510.1	SL4.0ch03	54414493	54414969	-	Small auxin up-regulated RNA38	SG	SG	166.996	18.4683	2172.94	-3.54697	down	0.0560811	-63.2471	0	0
Solyc03g097670.4	SL4.0ch03	54556786	54567804	-	DNA binding,ATP binding protein (AHRD V3.3 *** A0A2U1MGM2_ARTAN)	SG	SG	4.36333	21.7907	3356.6	1.94874	up	0.0444968	43.7949	0	0
Solyc03g097840.3	SL4.0ch03	54733741	54736381	-	Phosphate carrier protein, mitochondrial (AHRD V3.3 *** A0A2G3A0N1_CAPAN)	SG	SG	574.993	176.657	26766	-2.07395	down	0.029533	-70.2248	0	0
Solyc03g098670.1	SL4.0ch03	55474638	55475243	-	Kunitz-type protease inhibitor (AHRD V3.3 *** J9XUY3_TOBAC)	SG	SG	502.601	110.485	8953.78	-2.55573	down	0.0330184	-77.4032	0	0
Solyc03g098730.1	SL4.0ch03	55516767	55517507	-	Kunitz-type protease inhibitor (AHRD V3.3 *** J9XUY3_TOBAC)	SG	SG	2017	352.915	42638	-2.88511	down	0.0263679	-109.418	0	0
Solyc03g098735.1	SL4.0ch03	55518118	55519204	-	Unknown protein	SG	SG	90.253	6.68033	791.446	-4.11379	down	0.0999301	-41.1666	0	0
Solyc03g098740.1	SL4.0ch03	55521040	55521639	-	Biotic cell death-associated protein (AHRD V3.3 *** Q850R9_NICGU)	SG	SG	7573.74	2034.23	137927	-2.2655	down	0.0320864	-70.6062	0	0
Solyc03g020010.1	SL4.0ch03	55687454	55688071	-	Lemir (AHRD V3.3 *** O48625_SOLLC)	SG	SG	3486	1051.89	66761.5	-2.09941	down	0.0259587	-80.875	0	0
Solyc03g019650.3	SL4.0ch03	55944102	55947983	+	Major facilitator superfamily protein (AHRD V3.3 *-* A0A2U1MHC8_ARTAN)	SG	SG	18.7217	124.385	6671.72	2.3611	up	0.0389188	60.6673	0	0
Solyc03g111690.4	SL4.0ch03	56752862	56755013	+	Pectate lyase (AHRD V3.3 *** A0A2G2ZW27_CAPAN)	SG	SG	1219.82	368.734	69884.6	-2.09676	down	0.0271033	-77.3618	0	0
Solyc03g111710.3	SL4.0ch03	56783193	56785951	+	BTB/POZ and TAZ domain-containing protein 2 (AHRD V3.3 *** A0A2G2X8F9_CAPBA)	TAZ	TR	160.564	43.8747	7164.67	-2.24279	down	0.0335325	-66.8841	0	0
Solyc03g111720.3	SL4.0ch03	56789726	56790782	+	Peptide methionine sulfoxide reductase (AHRD V3.3 *** MSRA_SOLLC)	SG	SG	354.544	71.209	10014.2	-2.68483	down	0.0334278	-80.3171	0	0
Solyc03g112030.3	SL4.0ch03	57001899	57003401	-	Cytochrome P450 71A6 (AHRD V3.3 *** A0A2G3CY66_CAPCH)	SG	SG	882.756	432.771	45966.3	-1.40041	down	0.0369027	-37.9487	0	0
Solyc03g112040.1	SL4.0ch03	57010044	57011546	+	Cytochrome P450 71A6 (AHRD V3.3 *** A0A2G3CY66_CAPCH)	SG	SG	103.704	38.8903	5052.09	-1.78618	down	0.0372603	-47.9377	0	0
Solyc03g112340.1	SL4.0ch03	57195692	57196888	+	RING/U-box superfamily protein (AHRD V3.3 *** A0A2H1ZED7_ARATH)	SG	SG	512.543	233.201	20838.9	-1.50665	down	0.0276331	-54.5234	0	0
Solyc03g113130.3	SL4.0ch03	57825627	57829020	-	plant cysteine oxidase 2-like (AHRD V3.3 *** A0A2G3A1M0_CAPAN)	SG	SG	65.948	25.1807	2687.35	-1.76058	down	0.0426968	-41.2344	0	0
Solyc03g113430.3	SL4.0ch03	58001484	58003921	-	Protein NRT1/ PTR FAMILY 2.9 (AHRD V3.3 *** A0A2G2WRK6_CAPBA)	SG	SG	18.1443	197.167	9361.35	3.07306	up	0.0390622	78.6708	0	0
Solyc03g113930.3	SL4.0ch03	58402299	58402865	+	22.0 kDa class IV heat shock protein (AHRD V3.3 *** A0A2G3ATG3_CAPCH)	SG	SG	87.6243	13.635	1398.75	-3.05433	down	0.061817	-49.4093	0	0
Solyc03g114600.4	SL4.0ch03	58961275	58963016	-	Alternaria stem canker resistance	SG	SG	110.778	49.9153	4703.7	-1.52102	down	0.0366708	-41.4776	0	0
Solyc03g114860.4	SL4.0ch03	59170726	59172443	-	alpha-1,4-glucan-protein synthase [UDP-forming] 2-like (AHRD V3.3 *** A0A2G3A1X9_CAPAN)	SG	SG	20.2623	130.235	4194.74	2.31379	up	0.0445638	51.9209	0	0
Solyc03g115230.3	SL4.0ch03	59435365	59439567	-	Solanum lycopersicum heat shock protein	SG	SG	103.509	37.718	10805.2	-1.82709	down	0.0298505	-61.2082	0	0
Solyc03g115980.1	SL4.0ch03	59957553	59958947	+	Geranylgeranyl diphosphate reductase, chloroplastic (AHRD V3.3 *** A0A2G2WR46_CAPBA)	SG	SG	1.74867	39.7157	1138.27	4.13121	up	0.102063	40.477	0	0
Solyc03g116530.3	SL4.0ch03	60369311	60370616	-	Lactoylglutathione lyase / glyoxalase I family protein (AHRD V3.3 *** A0A2U1MV65_ARTAN)	SG	SG	158.219	49.95	4476.88	-2.03422	down	0.0376258	-54.0645	0	0
Solyc03g116670.3	SL4.0ch03	60437411	60439685	+	Tetratricopeptide repeat (TPR)-like superfamily protein (AHRD V3.3 *-* F4K464_ARATH)	SG	SG	21.6037	133.682	4234.29	2.25938	up	0.0419512	53.8574	0	0
Solyc03g116700.4	SL4.0ch03	60446722	60447613	+	Umecyanin (AHRD V3.3 *** A0A2G3B789_CAPCH)	SG	SG	3525.13	1210.54	88677.8	-1.91178	down	0.0252038	-75.8527	0	0
Solyc03g117630.1	SL4.0ch03	61175164	61177128	-	Heat shock 70 kDa protein (AHRD V3.3 *** A0A1U8FVW2_CAPAN)	SG	SG	80.1087	10.1337	4342.34	-3.34847	down	0.0437914	-76.464	0	0
Solyc03g117890.3	SL4.0ch03	61347306	61350566	-	ACT domain-containing protein (AHRD V3.3 *** A0A2U1QDU0_ARTAN)	SG	SG	109.831	53.439	5780.94	-1.41067	down	0.0343387	-41.081	0	0
Solyc03g118000.1	SL4.0ch03	61438074	61438958	-	Inositol polyphosphate multikinase (AHRD V3.3 *** A0A2G3CZI1_CAPCH)	SG	SG	137.021	52.441	3948.6	-1.75842	down	0.0410862	-42.7982	0	0
Solyc03g119060.3	SL4.0ch03	62219109	62224837	+	divaricata	SG	SG	9.17067	47.7903	2924.78	2.01293	up	0.0461854	43.5837	0	0
Solyc03g119690.3	SL4.0ch03	62686379	62687983	-	Eukaryotic aspartyl protease family protein (AHRD V3.3 *** Q9C6M0_ARATH)	SG	SG	4.67233	46.052	1624.78	2.92708	up	0.0670453	43.6583	0	0
Solyc03g120090.1	SL4.0ch03	63032227	63033144	+	Pyridoxal 5'-phosphate synthase pdxS subunit (AHRD V3.3 *** U9T0K3_RHIID)	SG	SG	114.935	51.6197	3572	-1.52435	down	0.0393565	-38.732	0	0
Solyc03g120110.3	SL4.0ch03	63044196	63047722	+	Lectin protein kinase family protein (AHRD V3.3 *** A0A1I9LPL5_ARATH)	RLK-Pelle_DLSV	PK	2.981	27.2837	1466.66	2.8234	up	0.0686139	41.1491	0	0
Solyc03g120570.3	SL4.0ch03	63386385	63390685	+	Protein NRT1/ PTR FAMILY 1.1 (AHRD V3.3 *** A0A2G2WPC3_CAPBA)	SG	SG	733.005	69.7003	38893.1	-3.76517	down	0.0273044	-137.896	0	0
Solyc03g121190.4	SL4.0ch03	63808777	63809359	-	Unknown protein	SG	SG	114.403	25.121	1651.77	-2.5498	down	0.0668199	-38.1593	0	0
Solyc03g122350.3	SL4.0ch03	64664486	64667135	+	Cytochrome P450 (AHRD V3.3 *** Q43795_TOBAC)	SG	SG	288.491	156.238	21783	-1.25512	down	0.0272849	-46.0007	0	0
Solyc03g123630.4	SL4.0ch03	64880948	64884356	-	pectin methylesterase pmeu1	SG	SG	103.378	571.429	31027.4	2.09655	up	0.027148	77.2267	0	0
Solyc03g123680.1	SL4.0ch03	64909458	64910180	-	RING/U-box superfamily protein (AHRD V3.3 *** A0A2U1LDD8_ARTAN)	SG	SG	186.208	62.854	4264.75	-1.93945	down	0.0443406	-43.7398	0	0
Solyc03g123830.4	SL4.0ch03	64998706	65001818	+	D-3-phosphoglycerate dehydrogenase (AHRD V3.3 *** A0A1U8G334_CAPAN)	SG	SG	3.08433	35.4817	1808.1	3.14431	up	0.0705411	44.5742	0	0
Solyc04g005050.1	SL4.0ch04	60970	62073	+	Metalloendoproteinase 1 (AHRD V3.3 *** A0A1J3IKZ8_NOCCA)	SG	SG	397.547	131.05	13840.4	-1.97009	down	0.0300746	-65.5067	0	0
Solyc04g005160.3	SL4.0ch04	120154	121569	-	6-phosphogluconate dehydrogenase, decarboxylating (AHRD V3.3 *** A0A1U8F1N4_CAPAN)	SG	SG	722.103	341.476	35086.3	-1.45137	down	0.0270606	-53.6339	0	0
Solyc04g006970.4	SL4.0ch04	701629	713086	-	Phosphoenolpyruvate carboxylase (AHRD V3.3 *** A6YM33_RICCO)	SG	SG	2.941	56.6267	4331.1	3.89666	up	0.0550602	70.771	0	0
Solyc04g007390.4	SL4.0ch04	1113429	1116253	-	Protein kinase family protein (AHRD V3.3 *** A0A1P8BDJ0_ARATH)	RLK-Pelle_WAK_LRK10L-1	PK	32.438	10.259	2135.21	-2.03334	down	0.0497784	-40.8479	0	0
Solyc04g007620.1	SL4.0ch04	1334441	1334890	+	Mediator of RNA polymerase II transcription subunit (AHRD V3.3 *** Q9ZU37_ARATH)	SG	SG	203.841	47.291	2718.79	-2.47752	down	0.0465366	-53.238	0	0
Solyc04g009960.3	SL4.0ch04	3311168	3316459	+	Threonine aldolase (AHRD V3.3 *** A0A2I0VGR9_9ASPA)	SG	SG	146.626	48.642	6147.52	-1.96275	down	0.0342625	-57.2856	0	0
Solyc04g010250.3	SL4.0ch04	3611218	3617147	+	Alpha/beta-Hydrolases superfamily protein (AHRD V3.3 *** Q8RXN7_ARATH)	SG	SG	228.645	103.73	15929.5	-1.50929	down	0.0330954	-45.6042	0	0
Solyc04g011350.3	SL4.0ch04	3862435	3871429	-	2-oxoglutarate dehydrogenase, E1 component (AHRD V3.3 *** F4IWV2_ARATH)	SG	SG	97.179	50.6683	12416.3	-1.31059	down	0.0307694	-42.594	0	0
Solyc04g011440.4	SL4.0ch04	3928359	3931599	+	ethylene-responsive heat shock protein cognate 70	SG	SG	171.367	62.496	13934.2	-1.82455	down	0.0294969	-61.8558	0	0
Solyc04g011540.4	SL4.0ch04	4005196	4008162	+	Calcium-dependent lipid-binding (CaLB domain) family protein (AHRD V3.3 *** A8MRW6_ARATH)	SG	SG	206.447	70.8313	6625.33	-1.91282	down	0.0440782	-43.396	0	0
Solyc04g011580.4	SL4.0ch04	4031147	4038440	-	Pumilio-like protein 3 (AHRD V3.3 *** A0A2G2XA68_CAPBA)	SG	SG	1.584	16.4857	1350.53	3.01388	up	0.0755382	39.8987	0	0
Solyc04g015100.3	SL4.0ch04	5307838	5313222	+	Acetyl-CoA C-acetyltransferase (AHRD V3.3 *** D9U856_BACMN)	SG	SG	120.241	62.506	7247.48	-1.31453	down	0.0317773	-41.3668	0	0
Solyc04g150111.1	SL4.0ch04	5915991	5920041	+	ozone-responsive stress-like protein (DUF1138) (AHRD V3.3 *** AT1G01170.2)	SG	SG	266.422	149.16	8931.84	-1.20661	down	0.0299346	-40.308	0	0
Solyc04g016470.4	SL4.0ch04	7345001	7346703	-	LEQA L.esculentum TomQ'a beta(1,3)glucanase	SG	SG	81.4437	323.719	10765.3	1.62026	up	0.0304316	53.2426	0	0
Solyc04g040180.3	SL4.0ch04	11709933	11712128	+	S-adenosyl-L-methionine-dependent methyltransferases superfamily protein (AHRD V3.3 *** A0A1Y1ICE6_KLENI)	SG	SG	1536.77	695.459	58030.5	-1.51346	down	0.0281275	-53.8073	0	0
Solyc04g025530.3	SL4.0ch04	21584805	21589418	+	Glutamate decarboxylase (AHRD V3.3 *** A0A2G2YVX0_CAPAN)	SG	SG	404.842	64.146	20997.5	-3.0283	down	0.0308998	-98.0037	0	0
Solyc04g050620.3	SL4.0ch04	46905716	46907568	-	Cytochrome (AHRD V3.3 *** A0A2G2Y725_CAPAN)	SG	SG	3.563	42.7503	1617.79	3.21549	up	0.070762	45.4408	0	0
Solyc04g051360.3	SL4.0ch04	49659960	49661457	+	Ethylene Response Factor D.1	AP2/ERF-ERF	TF	24.9363	3.57467	780.337	-3.17864	down	0.0822737	-38.635	0	0
Solyc04g051500.3	SL4.0ch04	49893116	49897276	+	UDP-galactose transporter 2 (AHRD V3.3 *** A0A2G2VFQ5_CAPBA)	SG	SG	193.782	102.816	10459.6	-1.28472	down	0.0292283	-43.9546	0	0
Solyc04g054256.1	SL4.0ch04	51447662	51449961	-	Cytochrome p450 (AHRD V3.3 *** A0A2K3NDQ9_TRIPR)	SG	SG	178.241	40.6447	9102.15	-2.50587	down	0.0410061	-61.1097	0	0
Solyc04g054258.1	SL4.0ch04	51508257	51510538	+	Cytochrome p450 (AHRD V3.3 *** A0A2K3NDQ9_TRIPR)	SG	SG	63.1763	16.022	3246.49	-2.34859	down	0.0441694	-53.1724	0	0
Solyc04g054340.1	SL4.0ch04	51636095	51636346	+	hypothetical protein (AHRD V3.3 -** AT5G65207.1)	SG	SG	219.929	68.5413	1728.31	-2.05442	down	0.0533866	-38.4819	0	0
Solyc04g054480.3	SL4.0ch04	51882377	51892347	+	U-box domain-containing protein (AHRD V3.3 *** A0A2K3NTR2_TRIPR)	SG	SG	5.727	26.1453	3903.75	1.81975	up	0.0430753	42.2457	0	0
Solyc04g056340.4	SL4.0ch04	53408086	53410260	+	Tyrosine phosphatase family protein (AHRD V3.3 *** A0A2U1PX48_ARTAN)	SG	SG	83.9997	31.4743	3387.58	-1.78462	down	0.0471669	-37.8362	0	0
Solyc04g064530.1	SL4.0ch04	55031651	55032673	-	polyadenylate-binding protein 1-B-binding protein (AHRD V3.3 *** AT4G19950.1)	SG	SG	278.933	145.742	10069.4	-1.30659	down	0.0328868	-39.7299	0	0
Solyc04g064880.4	SL4.0ch04	55388269	55390364	+	Pathogen-related protein (AHRD V3.3 *** A0A1U8GE43_CAPAN)	SG	SG	1736.32	504.754	53609.3	-2.15146	down	0.0349544	-61.5506	0	0
Solyc04g071480.1	SL4.0ch04	56276876	56278042	+	Plant/F1M20-13 protein (AHRD V3.3 *** G7IBZ7_MEDTR)	SG	SG	95.0757	34.4207	3568.03	-1.83595	down	0.0406441	-45.1714	0	0
Solyc04g071580.3	SL4.0ch04	56352297	56357170	+	Abscicic acid stress ripening 2	SG	SG	195.586	76.6453	17669.1	-1.71999	down	0.0414573	-41.4883	0	0
Solyc04g071770.3	SL4.0ch04	56553426	56555141	+	Ethylene-responsive transcription factor (AHRD V3.3 *** A0A1U8GDL3_CAPAN)	AP2/ERF-ERF	TF	85.0903	35.804	4024.46	-1.61805	down	0.0377068	-42.9112	0	0
Solyc04g071780.3	SL4.0ch04	56586086	56587880	+	Cytochrome P450 (AHRD V3.3 *-* A0A200Q069_9MAGN)	SG	SG	9.18367	52.5627	2163.96	2.14914	up	0.0557967	38.5174	0	0
Solyc04g071800.3	SL4.0ch04	56614162	56616244	+	Cytochrome P450 (AHRD V3.3 *-* A0A200Q069_9MAGN)	SG	SG	1.10833	68.483	2711.6	5.57213	up	0.101769	54.753	0	0
Solyc04g071900.4	SL4.0ch04	56732368	56735383	+	Peroxidase (AHRD V3.3 *** K4BTH7_SOLLC)	SG	SG	4.75033	138.094	3748.25	4.48943	up	0.0690176	65.0475	0	0
Solyc04g072000.4	SL4.0ch04	56876834	56878713	-	Chitinase (AHRD V3.3 *** A0A2U1LR12_ARTAN)	SG	SG	433.375	131.261	14463.7	-2.09277	down	0.0319672	-65.4662	0	0
Solyc04g072020.3	SL4.0ch04	56902795	56906618	+	Choline/Ethanolamine kinase (AHRD V3.3 *** A0A200QCA0_9MAGN),Pfam:PF01633	SG	SG	73.8553	24.9133	3543.14	-1.93792	down	0.039981	-48.4709	0	0
Solyc04g072280.3	SL4.0ch04	57249282	57253419	+	Laccase (AHRD V3.3 *** K4BTL5_SOLLC)	SG	SG	450.116	160.334	26748.1	-1.85873	down	0.0271592	-68.4384	0	0
Solyc04g074830.1	SL4.0ch04	58706862	58707878	+	ENTH/ANTH/VHS superfamily protein (AHRD V3.3 *** A0A2U1QGP5_ARTAN)	SG	SG	85.2357	28.768	2746.92	-1.93848	down	0.044352	-43.7067	0	0
Solyc04g076730.1	SL4.0ch04	59625239	59625466	+	Unknown protein	SG	SG	1200.09	270.236	8074.55	-2.51956	down	0.0446916	-56.3766	0	0
Solyc04g076780.4	SL4.0ch04	59647918	59653855	-	Oligopeptide transporter (AHRD V3.3 *** A0A200QXQ7_9MAGN)	SG	SG	1.033	19.6587	1028.8	3.87412	up	0.100042	38.725	0	0
Solyc04g076880.3	SL4.0ch04	59807166	59813166	+	phosphoenolpyruvate carboxykinase	SG	SG	1714.56	763.018	148407	-1.53891	down	0.0296321	-51.9338	0	0
Solyc04g077180.3	SL4.0ch04	60088862	60094723	-	Alpha/beta-Hydrolases superfamily protein (AHRD V3.3 *** Q08A69_ARATH)	SG	SG	57.7033	14.5343	2031.84	-2.36082	down	0.050069	-47.1513	0	0
Solyc04g077620.1	SL4.0ch04	60563500	60563874	+	Uncharacterized conserved protein UCP031279 (AHRD V3.3 -** AT1G10140.1)	SG	SG	664.244	238.071	7994.17	-1.85086	down	0.0333549	-55.49	0	0
Solyc04g077780.3	SL4.0ch04	60666945	60669203	-	LIM domain-containing protein (AHRD V3.3 *** A0A1Q3ALK2_CEPFO)	LIM	TF	11.78	87.9677	2275.65	2.52833	up	0.0559883	45.1581	0	0
Solyc04g077810.1	SL4.0ch04	60688254	60688994	+	ZCF37 (AHRD V3.3 *** A0A2U1NT51_ARTAN)	SG	SG	206.965	41.7577	4455.15	-2.67937	down	0.0396785	-67.527	0	0
Solyc04g077980.1	SL4.0ch04	60834646	60835428	+	C2H2-type zinc finger protein	C2H2	TF	206.345	90.789	5442.14	-1.55304	down	0.0359504	-43.1995	0	0
Solyc04g079730.1	SL4.0ch04	62071672	62073276	-	allene oxide synthase	SG	SG	34.835	8.31933	1664.21	-2.43229	down	0.0567163	-42.8852	0	0
Solyc04g079820.3	SL4.0ch04	62107112	62111316	+	Inositol polyphosphate-related phosphatase (AHRD V3.3 *** A0A200Q277_9MAGN)	SG	SG	24.354	2.922	839.825	-3.43015	down	0.0814639	-42.1064	0	0
Solyc04g081490.3	SL4.0ch04	63413553	63416297	-	beta-tubulin	SG	SG	52.3383	193.482	8350.37	1.51462	up	0.0371535	40.7665	0	0
Solyc04g081510.4	SL4.0ch04	63433813	63440530	+	DUF668 domain-containing protein/DUF3475 domain-containing protein (AHRD V3.3 *** A0A1Q3AMJ7_CEPFO)	SG	SG	72.0797	31.7853	5403.46	-1.55238	down	0.0361039	-42.9976	0	0
Solyc04g081890.1	SL4.0ch04	63725965	63726369	+	RING/U-box superfamily protein (AHRD V3.3 *** A0A2U1PXB9_ARTAN)	SG	SG	221.785	75.1837	2848.54	-1.93042	down	0.0442527	-43.6226	0	0
Solyc04g082030.1	SL4.0ch04	63806163	63807458	-	ornithine decarboxylase	SG	SG	682.463	404.412	32404.9	-1.12579	down	0.0289832	-38.8428	0	0
Solyc04g082460.4	SL4.0ch04	64074079	64078744	+	Catalase (AHRD V3.3 *** A0A2G2X1I6_CAPBA)	SG	SG	76.7823	26.1177	4556.42	-1.92709	down	0.0385388	-50.0038	0	0
Solyc04g082960.1	SL4.0ch04	64393519	64394082	+	Poly polymerase (AHRD V3.3 *** Q9C9J8_ARATH)	SG	SG	301.63	116.409	5551.91	-1.74166	down	0.042519	-40.9618	0	0
Solyc05g005070.2	SL4.0ch05	121051	124852	+	Cysteine-rich receptor-like protein kinase 2 (AHRD V3.3 *** A0A1U8EWZ9_CAPAN)	RLK-Pelle_DLSV	PK	84.951	42.9943	7228.91	-1.35355	down	0.0325737	-41.5533	0	0
Solyc05g005080.3	SL4.0ch05	127418	130434	+	Endoglucanase (AHRD V3.3 *** A0A2G2V2B4_CAPBA)	SG	SG	4.00567	51.9947	2832.22	3.33038	up	0.0576121	57.8069	0	0
Solyc05g005560.4	SL4.0ch05	448750	451355	+	polygalacturonase isoenzyme 1 beta subunit	SG	SG	3.04767	48.808	2419.67	3.63081	up	0.0658834	55.1096	0	0
Solyc05g007460.3	SL4.0ch05	2078505	2082569	+	Sphinganine C(4)-monooxygenase 1 (AHRD V3.3 *** A0A2G3B7R8_CAPCH)	SG	SG	83.8797	38.0827	4565.83	-1.50885	down	0.0380313	-39.6739	0	0
Solyc05g007470.4	SL4.0ch05	2086593	2088494	+	P-loop containing nucleoside triphosphate hydrolases superfamily protein (AHRD V3.3 *** A0A2U1QF48_ARTAN)	SG	SG	5.36633	73.2943	2969.65	3.40245	up	0.0629492	54.0508	0	0
Solyc05g008310.4	SL4.0ch05	2732723	2737634	-	S receptor kinase (AHRD V3.3 *** A4UWL9_BRANA)	RLK-Pelle_DLSV	PK	54.2397	21.493	4980.52	-1.70477	down	0.0372497	-45.7659	0	0
Solyc05g008370.2	SL4.0ch05	2779528	2780330	+	Ribose 5-phosphate isomerase A (AHRD V3.3 *** A0A1Y1IHK3_KLENI)	SG	SG	102.603	33.8187	2598.72	-1.96812	down	0.0501431	-39.25	0	0
Solyc05g009120.3	SL4.0ch05	3291300	3294725	-	Core-2 i-branching beta-n-acetylglucosaminyltransferase family protein (AHRD V3.3 *** A0A2K3MN76_TRIPR)	SG	SG	280.243	83.0567	12187.7	-2.12435	down	0.0290535	-73.1186	0	0
Solyc05g009470.4	SL4.0ch05	3684386	3691920	-	Glycoside hydrolase family 31 (AHRD V3.3 *** A0A2U1PBY7_ARTAN)	SG	SG	7.386	36.2983	2884.19	1.92542	up	0.0466788	41.2482	0	0
Solyc05g010120.4	SL4.0ch05	4346852	4353486	+	Phospholipid-transporting ATPase (AHRD V3.3 *** A0A1U8EJE6_CAPAN)	SG	SG	77.5	46.465	11771.5	-1.1089	down	0.0288075	-38.4935	0	0
Solyc05g013710.3	SL4.0ch05	7075919	7079268	-	SufE-like protein chloroplastic-like (AHRD V3.3 *** A0A2K3NC77_TRIPR)	SG	SG	78.835	33.822	2870.66	-1.58936	down	0.0418164	-38.0081	0	0
Solyc05g016310.1	SL4.0ch05	15547912	15549492	+	Eukaryotic aspartyl protease family protein (AHRD V3.3 *** G7KD30_MEDTR)	SG	SG	102.428	53.0703	5699.93	-1.31889	down	0.0330928	-39.8542	0	0
Solyc05g018700.4	SL4.0ch05	22898898	22904276	-	Protein disulfide-isomerase (AHRD V3.3 *** A0A2G2WTW8_CAPBA)	SG	SG	4.88933	65.8073	2443.08	3.37764	up	0.0616235	54.8108	0	0
Solyc05g039950.2	SL4.0ch05	47598783	47601015	-	Acyltransferase-like protein (AHRD V3.3 *** Q589X8_TOBAC)	SG	SG	60.4243	20.535	2327.38	-1.9285	down	0.0480526	-40.1332	0	0
Solyc05g041910.3	SL4.0ch05	53473192	53476106	+	Cytochrome b561 and DOMON domain-containing protein (AHRD V3.3 *** A0A2G3BZZ3_CAPCH)	SG	SG	701.31	374.523	42780.3	-1.27555	down	0.0253383	-50.3406	0	0
Solyc05g052050.1	SL4.0ch05	61792506	61793210	+	DNA-binding protein Pti4	AP2/ERF-ERF	TF	231.326	84.7747	5259.57	-1.81856	down	0.0349058	-52.0992	0	0
Solyc05g052670.1	SL4.0ch05	62273216	62274601	-	HXXXD-type acyl-transferase family protein (AHRD V3.3 *** V5PZN5_9CARY)	SG	SG	26.52	5.75867	1078.63	-2.57968	down	0.0665695	-38.7517	0	0
Solyc05g053230.3	SL4.0ch05	62748330	62754158	-	Protein kinase superfamily protein (AHRD V3.3 *** Q9LUT0_ARATH)	RLK-Pelle_RLCK-VIII	PK	127.556	59.6573	7044.41	-1.46609	down	0.0320986	-45.6745	0	0
Solyc05g053600.3	SL4.0ch05	63054527	63061342	-	Pleiotropic drug resistance protein (AHRD V3.3 *** C8CA13_CUCSA)	SG	SG	139.246	80.407	22452.5	-1.16324	down	0.0289265	-40.2134	0	0
Solyc05g053620.3	SL4.0ch05	63079677	63081182	+	F-box protein PP2-B11-like (AHRD V3.3 *** Q3Y625_TOBAC)	SG	SG	608.866	320.813	20676	-1.29464	down	0.030114	-42.9913	0	0
Solyc05g053760.4	SL4.0ch05	63174409	63177049	+	Chaperone protein DnaJ (AHRD V3.3 *** A0A2G3AV72_CAPCH)	SG	SG	70.4323	22.838	2251.32	-1.99644	down	0.046694	-42.7559	0	0
Solyc05g054350.3	SL4.0ch05	63659666	63662849	-	Epoxide hydrolase (AHRD V3.3 *** Q41414_SOLTU)	SG	SG	76.656	256.095	9488.94	1.37116	up	0.033964	40.371	0	0
Solyc05g054800.3	SL4.0ch05	64010483	64011535	-	ALA-interacting subunit (AHRD V3.3 *** A0A1U8GR46_CAPAN)	SG	SG	385.974	192.589	14156.4	-1.37228	down	0.0307218	-44.6681	0	0
Solyc05g056080.4	SL4.0ch05	64844070	64846212	-	zinc finger B-box protein (AHRD V3.3 *-* AT5G45410.5)	SG	SG	151.583	42.838	3308.64	-2.19433	down	0.0427821	-51.2908	0	0
Solyc06g005260.3	SL4.0ch06	291408	292718	+	Glutaredoxin (AHRD V3.3 *** A0A2G2XHT5_CAPBA)	SG	SG	1098.15	385.095	16800.9	-1.88307	down	0.0309049	-60.9312	0	0
Solyc06g005820.3	SL4.0ch06	870335	871292	-	Copper transporter 6 (AHRD V3.3 *** A0A2G2Z865_CAPAN)	SG	SG	257.589	65.2287	5108.43	-2.35304	down	0.0383861	-61.2992	0	0
Solyc06g006080.3	SL4.0ch06	1121155	1126401	+	Phosphomethylpyrimidine synthase (AHRD V3.3 *** A0A2G3C580_CAPCH)	SG	SG	1.57233	25.9757	1327.64	3.67213	up	0.086117	42.6411	0	0
Solyc06g008550.1	SL4.0ch06	2458877	2459221	+	Unknown protein	SG	SG	260.328	8.84533	2316.04	-5.24892	down	0.0760676	-69.0034	0	0
Solyc06g009020.2	SL4.0ch06	2968059	2970275	+	Glutathione S-transferase (AHRD V3.3 *** A0A2G3C3Q3_CAPCH)	SG	SG	921.964	419.514	43940.8	-1.50679	down	0.0272616	-55.2714	0	0
Solyc06g009050.3	SL4.0ch06	2982491	2985151	+	Adenine nucleotide alpha hydrolases-like superfamily protein (AHRD V3.3 *** O82240_ARATH)	SG	SG	1161.32	477.817	37868.4	-1.64952	down	0.0419889	-39.2846	0	0
Solyc06g009140.3	SL4.0ch06	3092182	3093276	+	Late embryogenesis abundant protein Lea5 (AHRD V3.3 *** A0A1J3JXG8_NOCCA)	SG	SG	1454.48	238.575	31954.7	-2.97889	down	0.0292278	-101.92	0	0
Solyc06g033850.3	SL4.0ch06	21015074	21016110	+	Dehydration-responsive element-binding protein 2d-like (AHRD V3.3 *-* A0A2K3MMA2_TRIPR)	SG	SG	7.81133	74.7	1237.43	2.88745	up	0.0753145	38.3385	0	0
Solyc06g034290.3	SL4.0ch06	21762346	21764226	+	Glycerol-3-phosphate transporter 1-like protein (AHRD V3.3 *** A0A2K3PR18_TRIPR)	SG	SG	4.31733	39.9737	1592.95	2.84224	up	0.0660588	43.026	0	0
Solyc06g035940.3	SL4.0ch06	23134857	23150907	+	Homeobox-leucine zipper protein ROC5 (AHRD V3.3 *** A0A2G2X6G6_CAPBA)	HB-HD-ZIP	TF	8.595	152.154	7921.14	3.77645	up	0.0419766	89.9657	0	0
Solyc06g035960.3	SL4.0ch06	23166262	23170831	+	Oxalate--CoA ligase (AHRD V3.3 *** A0A1U8FIW0_CAPAN)	SG	SG	416.597	167.865	28947.3	-1.68052	down	0.0303568	-55.3587	0	0
Solyc06g036290.3	SL4.0ch06	23645830	23649153	+	heat shock protein 90	SG	SG	71.866	13.014	5181.44	-2.83844	down	0.0389999	-72.7807	0	0
Solyc06g048810.4	SL4.0ch06	29434015	29435367	+	Protein PLANT CADMIUM RESISTANCE like (AHRD V3.3 *** A0A2R6RR66_ACTCH)	SG	SG	110.238	56.0023	5220.74	-1.34667	down	0.0341375	-39.4483	0	0
Solyc06g050170.4	SL4.0ch06	30379474	30389242	+	Potassium transporter (AHRD V3.3 *** A0A1Q3B385_CEPFO)	SG	SG	3.86967	28.7617	2341.02	2.52562	up	0.0552801	45.6876	0	0
Solyc06g050440.3	SL4.0ch06	30776461	30778736	-	Peroxidase (AHRD V3.3 *** K4C5I8_SOLLC)	SG	SG	60.9543	25.361	2508.45	-1.63624	down	0.0433565	-37.7391	0	0
Solyc06g050630.3	SL4.0ch06	31098376	31100203	-	Arogenate dehydrogenase 1, chloroplastic (AHRD V3.3 *** A0A2G3C5J6_CAPCH)	SG	SG	71.1483	27.3197	2868.22	-1.7506	down	0.0428855	-40.8203	0	0
Solyc06g054260.1	SL4.0ch06	34874631	34875257	-	photosystem 1 reaction center protein subunit 2	SG	SG	18.032	253.712	3379.05	3.4474	up	0.0612067	56.3239	0	0
Solyc06g059720.3	SL4.0ch06	35263906	35265306	-	Acyl-[acyl-carrier-protein] desaturase (AHRD V3.3 *** A0A2I4GZ93_9ROSI)	SG	SG	159.934	16.653	5592.73	-3.63284	down	0.0394567	-92.0715	0	0
Solyc06g060840.1	SL4.0ch06	36537432	36537836	+	Oleosin (AHRD V3.3 *** A0A1U8H204_CAPAN)	SG	SG	133.56	25.176	1557.44	-2.77357	down	0.0604601	-45.8744	0	0
Solyc06g061170.3	SL4.0ch06	36841423	36845621	+	Mitochondrial carnitine/acylcarnitine carrier-like protein (AHRD V3.3 *** A0A2G2ZAG7_CAPAN)	SG	SG	274.412	87.111	10743.9	-2.0256	down	0.0316023	-64.0964	0	0
Solyc06g062670.3	SL4.0ch06	37205946	37209128	-	Protein indeterminate-domain 7 (AHRD V3.3 *** A0A2G3C8G8_CAPCH)	C2H2	TF	8.656	45.2743	2219.39	2.01384	up	0.0529663	38.0212	0	0
Solyc06g062950.1	SL4.0ch06	37381689	37384019	-	Subtilisin-like protease (AHRD V3.3 *** A0A1J3JR60_NOCCA)	SG	SG	21.0857	106.392	6055.45	1.96528	up	0.0378927	51.8645	0	0
Solyc06g063090.4	SL4.0ch06	37495718	37500170	-	Alanine aminotransferase 2 (AHRD V3.3 *** A0A2G3C8J0_CAPCH)	SG	SG	140.608	80.5313	10456.9	-1.17426	down	0.0288793	-40.6609	0	0
Solyc06g063370.3	SL4.0ch06	37696470	37698631	-	Chlorophyll a-b binding protein, chloroplastic (AHRD V3.3 *** A0A2G2V937_CAPBA)	SG	SG	18.803	184.72	5585.78	2.92625	up	0.0414985	70.5147	0	0
Solyc06g064940.3	SL4.0ch06	38134011	38136722	-	Patellin-5 (AHRD V3.3 *** A0A2G2WKZ3_CAPBA)	SG	SG	24.1617	117.002	6772.34	1.90526	up	0.0348052	54.7406	0	0
Solyc06g065010.4	SL4.0ch06	38177432	38179756	+	GDSL esterase/lipase 2-like (AHRD V3.3 *** A0A2G2ZB04_CAPAN)	SG	SG	3.62933	44.5667	1190.59	3.24625	up	0.0818917	39.6407	0	0
Solyc06g065060.1	SL4.0ch06	38215438	38217054	-	FAD-binding Berberine family protein (AHRD V3.3 *** A0A2U1LDC6_ARTAN)	SG	SG	484.548	108.32	23090.1	-2.53217	down	0.0274695	-92.1812	0	0
Solyc06g066230.4	SL4.0ch06	39176536	39178793	-	Cytochrome 71D7 (AHRD V3.3 *** A0A2G3C7P6_CAPCH)	SG	SG	1190.95	588.507	62664.6	-1.38735	down	0.0250265	-55.4351	0	0
Solyc06g068900.4	SL4.0ch06	40351353	40353054	+	Nudix hydrolase 17, mitochondrial (AHRD V3.3 *** A0A2G2WL44_CAPBA)	SG	SG	111.546	26.3013	3953.77	-2.45628	down	0.0410488	-59.8381	0	0
Solyc06g069120.3	SL4.0ch06	40535065	40536807	+	BnaA05g33450D protein (AHRD V3.3 *** A0A078J4B8_BRANA)	SG	SG	217.391	801.503	24754	1.5129	up	0.0288249	52.4859	0	0
Solyc06g069150.1	SL4.0ch06	40562901	40563638	+	hypothetical protein (AHRD V3.3 *** AT1G13360.1)	SG	SG	160.568	10.9393	3134.44	-4.23691	down	0.0553085	-76.605	0	0
Solyc06g069570.3	SL4.0ch06	40959128	40963191	+	SNAP25-like proteinous protein SNAP33 (AHRD V3.3 *** A0A1U8F981_CAPAN)	SG	SG	213.062	109.556	10628.1	-1.32855	down	0.0331775	-40.0436	0	0
Solyc06g069780.4	SL4.0ch06	41086131	41090840	+	RING/FYVE/PHD zinc finger superfamily protein (AHRD V3.3 *** A0A2U1NXA0_ARTAN)	SG	SG	104.818	54.1403	4998.57	-1.3226	down	0.0345477	-38.2833	0	0
Solyc06g072430.3	SL4.0ch06	42348468	42349589	+	BAG family molecular chaperone regulator 5, mitochondrial (AHRD V3.3 *-* A0A2I0XHJ2_9ASPA)	SG	SG	102.883	11.532	3152.38	-3.52451	down	0.054035	-65.2265	0	0
Solyc06g072650.1	SL4.0ch06	42471199	42471711	+	Small auxin up-regulated RNA61	SG	SG	335.276	98.8173	5307.05	-2.1322	down	0.0367626	-57.9991	0	0
Solyc06g074140.1	SL4.0ch06	43521695	43522957	+	RING-type E3 ubiquitin transferase (AHRD V3.3 *** A0A2G3CBE3_CAPCH)	SG	SG	103.677	29.268	4008.51	-2.19594	down	0.0386561	-56.8071	0	0
Solyc06g074710.1	SL4.0ch06	43903331	43904665	-	Transferase (AHRD V3.3 *** A0A200R9R6_9MAGN)	SG	SG	58.0583	6.90467	2126.74	-3.44545	down	0.0551249	-62.5026	0	0
Solyc06g074820.3	SL4.0ch06	44022505	44024857	+	tonoplast intrinsic protein 1.1	SG	SG	1.588	51.2387	1127.71	4.63667	up	0.11702	39.6228	0	0
Solyc06g076020.3	SL4.0ch06	44877394	44880507	-	heat shock protein 70 kD	SG	SG	230.219	61.439	16204.9	-2.27574	down	0.0280756	-81.0577	0	0
Solyc06g076080.3	SL4.0ch06	44921830	44922048	-	Unknown protein	SG	SG	193.324	14.3457	1125.01	-4.13659	down	0.0879963	-47.0087	0	0
Solyc06g076140.4	SL4.0ch06	44959433	44960466	+	Metallothionein-like protein (AHRD V3.3 *-* A8DUB1_SOLLC)	SG	SG	402.493	1982.99	29604	1.93168	up	0.0359879	53.6759	0	0
Solyc06g076160.4	SL4.0ch06	44970618	44973450	-	Cytochrome P450 (AHRD V3.3 *** A0A200RCX6_9MAGN)	SG	SG	200.989	33.8223	9937.61	-2.94093	down	0.0366916	-80.1527	0	0
Solyc06g076300.3	SL4.0ch06	45084839	45087841	-	Haloacid dehalogenase-like hydrolase (HAD) superfamily protein (AHRD V3.3 *** A0A2U1Q3B7_ARTAN)	SG	SG	291.172	58.7337	10216.6	-2.6781	down	0.0328603	-81.4997	0	0
Solyc06g076320.1	SL4.0ch06	45097861	45098226	+	DVL (AHRD V3.3 *** A0A2U1MHP2_ARTAN)	SG	SG	198.038	41.7417	2117.87	-2.61976	down	0.0537783	-48.7142	0	0
Solyc06g076520.1	SL4.0ch06	45227381	45227845	-	Class I heat shock protein (AHRD V3.3 *** A0A2K3M3P7_TRIPR)	SG	SG	755.369	374.022	12209.8	-1.38284	down	0.0360279	-38.3824	0	0
Solyc06g076560.2	SL4.0ch06	45238412	45239257	+	Class I heat shock protein (AHRD V3.3 *** A0A2K3M3P7_TRIPR)	SG	SG	167.139	42.836	4258.6	-2.33097	down	0.0483717	-48.1887	0	0
Solyc06g076570.4	SL4.0ch06	45242952	45243522	+	Class I heat shock protein (AHRD V3.3 *** A0A2K3M3P7_TRIPR)	SG	SG	695.53	217.518	12393.6	-2.04588	down	0.0318838	-64.1669	0	0
Solyc06g076820.1	SL4.0ch06	45392752	45393894	+	Zinc finger family protein (AHRD V3.3 *** A0A2K3LSG6_TRIPR)	C2H2	TF	133.816	53.362	5028.84	-1.69715	down	0.0351874	-48.2317	0	0
Solyc06g082440.1	SL4.0ch06	45827315	45828574	-	Non-specific serine/threonine protein kinase (AHRD V3.3 *** G4XMX3_SOLLC)	CAMK_CAMKL-CHK1	PK	109.166	30.4653	4202.47	-2.21245	down	0.0396424	-55.8103	0	0
Solyc06g082650.4	SL4.0ch06	45981352	45983910	+	60S ribosomal protein L10 (AHRD V3.3 *** A0A2G2Z7S9_CAPAN)	SG	SG	744.273	453.083	25664.4	-1.08604	down	0.0260614	-41.6723	0	0
Solyc06g082950.4	SL4.0ch06	46136117	46137933	+	Photosystem I reaction center subunit XI protein (AHRD V3.3 *** A0A2U1MVK5_ARTAN)	SG	SG	8.591	97.8057	1992.59	3.13997	up	0.0643014	48.8321	0	0
Solyc06g082980.3	SL4.0ch06	46142118	46146232	-	Emopamil-binding (AHRD V3.3 *** A0A2U1L1I9_ARTAN)	SG	SG	32.089	123.6	3594	1.57412	up	0.0411512	38.2522	0	0
Solyc06g083390.4	SL4.0ch06	46374714	46377087	-	RPM1-interacting protein 4 (AHRD V3.3 *** A0A1P8SF00_NICBE)	SG	SG	396.863	227.363	18148.4	-1.1738	down	0.0275702	-42.5748	0	0
Solyc07g005090.4	SL4.0ch07	100124	101480	-	Glycosyl hydrolase family protein with chitinase insertion domain-containing protein (AHRD V3.3 *** A0A2U1N1A8_ARTAN)	SG	SG	88.207	26.8513	3107.61	-2.08699	down	0.0414764	-50.3176	0	0
Solyc07g005370.4	SL4.0ch07	274443	275691	-	Bet v I domain (AHRD V3.3 *** A0A200PXK2_9MAGN)	SG	SG	122.99	17.6297	2544.05	-3.17203	down	0.0516087	-61.4632	0	0
Solyc07g005380.4	SL4.0ch07	277241	278656	+	Bet v I domain (AHRD V3.3 *** A0A200PXK2_9MAGN)	SG	SG	578.726	293.971	14361.6	-1.34846	down	0.033911	-39.7647	0	0
Solyc07g150103.1	SL4.0ch07	2806010	2808464	-	early nodulin-like protein 1 (AHRD V3.3 *** A0A2I4F529_9ROSI)	SG	SG	650.175	296.426	28345.3	-1.50437	down	0.0359194	-41.8817	0	0
Solyc07g008240.3	SL4.0ch07	2940386	2942684	-	Non-symbiotic hemoglobin like (AHRD V3.3 *** A0A2R6R1Q2_ACTCH)	SG	SG	215.528	91.4197	6064.5	-1.6057	down	0.0383456	-41.8744	0	0
Solyc07g008250.3	SL4.0ch07	2950706	2954282	-	F-box protein (AHRD V3.3 *** S4T6I7_CAPAN)	SG	SG	46.9043	225.43	16380.3	1.8934	up	0.0367224	51.5597	0	0
Solyc07g008520.3	SL4.0ch07	3413967	3420817	+	Protein NRT1/ PTR FAMILY 8.1 (AHRD V3.3 *** A0A2G2WCL3_CAPBA)	SG	SG	35.746	11.9157	2404.67	-1.95694	down	0.0476318	-41.0848	0	0
Solyc07g040710.3	SL4.0ch07	49214214	49216507	+	Calmodulin-binding protein (AHRD V3.3 *** A0A2U1QIJ0_ARTAN)	SG	SG	107.339	51.6697	6291.95	-1.42459	down	0.0329231	-43.2701	0	0
Solyc07g042230.1	SL4.0ch07	55107784	55108287	-	Ethylene-responsive transcription factor (AHRD V3.3 *-* A0A2G2WJA8_CAPBA)	AP2/ERF-ERF	TF	98.8457	14.8843	1397.67	-3.09883	down	0.0624609	-49.6123	0	0
Solyc07g042250.3	SL4.0ch07	55177121	55179771	+	chaperonin 21 precursor	SG	SG	296.795	132.853	13673.1	-1.53043	down	0.0321628	-47.5839	0	0
Solyc07g042430.1	SL4.0ch07	55393152	55395632	+	Flavin-containing monooxygenase (AHRD V3.3 *** A0A2G2WBJ3_CAPBA)	SG	SG	27.0293	2.146	1111.46	-4.02086	down	0.0808815	-49.7129	0	0
Solyc07g042550.3	SL4.0ch07	55820913	55826596	-	sucrose synthase	SG	SG	717.78	440.552	77153.1	-1.07493	down	0.0260175	-41.3156	0	0
Solyc07g044860.3	SL4.0ch07	57803613	57805653	-	psbXphotosystem II 23 kDa protein	SG	SG	54.7833	198.621	7432.52	1.48749	up	0.0343132	43.3505	0	0
Solyc07g045100.1	SL4.0ch07	58098880	58100529	+	Eukaryotic aspartyl protease family protein (AHRD V3.3 *** G7KD30_MEDTR)	SG	SG	166.559	52.1353	8576.2	-2.04826	down	0.0361589	-56.6462	0	0
Solyc07g047800.3	SL4.0ch07	58898142	58903683	-	NAD(P)-binding Rossmann-fold superfamily protein (AHRD V3.3 *** Q9SG99_ARATH),Pfam:PF13561	SG	SG	1560.48	795.454	76818.1	-1.34194	down	0.0257224	-52.1702	0	0
Solyc07g047850.3	SL4.0ch07	58968737	58969849	-	Chlorophyll a-b binding protein, chloroplastic (AHRD V3.3 *** A0A1U8HAX7_CAPAN)	SG	SG	10.215	88.172	1968.56	2.73657	up	0.0595455	45.9577	0	0
Solyc07g048070.3	SL4.0ch07	59139844	59142138	+	Cytochrome b561 and DOMON domain-containing protein (AHRD V3.3 *** A0A2G2WDB3_CAPBA)	SG	SG	128.071	45.8513	6245.15	-1.85259	down	0.0356628	-51.9474	0	0
Solyc07g048120.3	SL4.0ch07	59201062	59208384	+	ubiquitin fusion degradation protein 1 (AHRD V3.3 *** A0A2I4DSF8_9ROSI)	SG	SG	61.9267	20.4707	4292.22	-1.96716	down	0.0376255	-52.2825	0	0
Solyc07g049135.1	SL4.0ch07	59285824	59287144	-	Fruit-specific protein (AHRD V3.3 *** FSPM_SOLLC)	SG	SG	24330.5	8060.12	466231	-1.96313	down	0.0286201	-68.5927	0	0
Solyc07g049290.3	SL4.0ch07	59463689	59466693	-	Protein NRT1/ PTR FAMILY 6.4 (AHRD V3.3 *** A0A2G2Z2Y2_CAPAN)	SG	SG	0.537	25.6693	1137.46	5.20948	up	0.136848	38.0676	0	0
Solyc07g049530.3	SL4.0ch07	59747966	59750137	+	1-aminocyclopropane-1-carboxylate oxidase 1	SG	SG	6176.62	2407.66	306866	-1.72899	down	0.0256685	-67.3583	0	0
Solyc07g052120.4	SL4.0ch07	60577526	60579479	-	Sesquiterpene synthase (AHRD V3.3 *** A0A2G3AYX6_CAPCH)	SG	SG	46.311	12.116	2047.38	-2.30399	down	0.0515237	-44.7171	0	0
Solyc07g052260.3	SL4.0ch07	60666456	60667002	-	Unknown protein	SG	SG	68.319	4.828	807.588	-4.19678	down	0.0974955	-43.0459	0	0
Solyc07g052960.3	SL4.0ch07	61290360	61291643	+	GRAS family TF	GRAS	TF	173.838	83.3613	7688.28	-1.43119	down	0.0331045	-43.2323	0	0
Solyc07g053550.3	SL4.0ch07	61900528	61900974	+	Glutaredoxin-C9 (AHRD V3.3 *** A0A2G2WE57_CAPBA)	SG	SG	1075.96	235.602	14136.5	-2.55889	down	0.0454845	-56.2585	0	0
Solyc07g054060.3	SL4.0ch07	62377476	62380006	+	hypothetical protein (AHRD V3.3 --* AT4G28290.2)	SG	SG	126.966	61.5567	9313.74	-1.41374	down	0.0341306	-41.4215	0	0
Solyc07g055710.3	SL4.0ch07	63566462	63568082	-	Heat stress transcription factor A-5 (AHRD V3.3 *** A0A2G2Z4R4_CAPAN)	HSF	TF	89.9267	33.7047	4467.4	-1.78737	down	0.0380233	-47.0073	0	0
Solyc07g056140.3	SL4.0ch07	63906389	63911036	-	ADP-glucose pyrophosphorylase small subunit	SG	SG	1.87267	25.5433	1057.48	3.40363	up	0.0887767	38.3392	0	0
Solyc07g056390.4	SL4.0ch07	64165641	64171170	-	Endoplasmic reticulum oxidoreductin-1 (AHRD V3.3 *** A0A2G2WEL6_CAPBA)	SG	SG	79.5673	42.773	5556.99	-1.26526	down	0.0335895	-37.6682	0	0
Solyc07g056420.4	SL4.0ch07	64194793	64197247	+	glutathione S-transferase AY082341	SG	SG	2666.5	821.141	137907	-2.06849	down	0.0341833	-60.5116	0	0
Solyc07g056430.3	SL4.0ch07	64200651	64202227	+	Glutathione S-transferase (AHRD V3.3 *** Q9FQE8_SOYBN)	SG	SG	139.583	19.829	3983.08	-3.18577	down	0.0551615	-57.7536	0	0
Solyc07g056440.3	SL4.0ch07	64204521	64206122	+	Glutathione S-transferase (AHRD V3.3 *** Q9FQE8_SOYBN)	SG	SG	120.638	47.5543	3525.43	-1.71134	down	0.0433363	-39.4896	0	0
Solyc07g056470.3	SL4.0ch07	64213290	64215147	+	Glutathione S-transferase-like protein (AHRD V3.3 *** A0A2K3N2T5_TRIPR)	SG	SG	360.6	107.835	12965.2	-2.11105	down	0.0343818	-61.4002	0	0
Solyc07g056480.3	SL4.0ch07	64216428	64217511	+	glutathione S-transferase/peroxidase	SG	SG	1330.43	399.557	41651.5	-2.10572	down	0.0268584	-78.4008	0	0
Solyc07g056510.3	SL4.0ch07	64225651	64227142	-	Glutathione S-transferase-like protein (AHRD V3.3 *** A0A2K3N2T5_TRIPR)	SG	SG	2081.92	393.103	61753.4	-2.77454	down	0.0314617	-88.1879	0	0
Solyc07g056670.3	SL4.0ch07	64388863	64390461	-	gibberellin 2-oxidase 2	SG	SG	255.027	71.3387	9718.84	-2.2093	down	0.0318317	-69.4056	0	0
Solyc07g062060.3	SL4.0ch07	64737837	64740908	-	Peptide methionine sulfoxide reductase MsrB (AHRD V3.3 *** A0A2Z5A926_9PSED)	SG	SG	109.877	39.84	3708.7	-1.83407	down	0.0398241	-46.0542	0	0
Solyc07g062530.3	SL4.0ch07	65072447	65078820	+	phosphoenolpyruvate carboxylase 2	SG	SG	9.033	101.926	7724.31	3.12644	up	0.03964	78.8709	0	0
Solyc07g062700.3	SL4.0ch07	65223124	65228351	-	Calcium-binding EF-hand family protein (AHRD V3.3 *** A0A2U1MZJ3_ARTAN)	SG	SG	233.005	121.742	17065.7	-1.30677	down	0.0272114	-48.0231	0	0
Solyc07g063620.3	SL4.0ch07	65875387	65877972	+	Membrane lipoprotein lipid attachment site-like protein, putative (DUF1223) (AHRD V3.3 *** O81838_ARATH)	SG	SG	50.4027	16.9617	2265.03	-1.94449	down	0.0482467	-40.303	0	0
Solyc07g064160.3	SL4.0ch07	66249261	66251464	+	Thiamine thiazole synthase, chloroplastic (AHRD V3.3 *** A0A2G2WFN7_CAPBA),Pfam:PF01946	SG	SG	30.4247	210.56	7827.12	2.41981	up	0.0374595	64.598	0	0
Solyc07g064440.3	SL4.0ch07	66426852	66433501	+	inositol-1%2C4%2C5-trisphosphate 5-phosphatase (AHRD V3.3 *** AT5G54870.1)	SG	SG	56.0893	27.3937	4254.46	-1.40438	down	0.0362369	-38.7554	0	0
Solyc07g064620.2	SL4.0ch07	66514079	66514417	-	Protein translation factor SUI1-like protein (AHRD V3.3 *** A0A1U8FM10_CAPAN)	SG	SG	550.84	244.551	6304.09	-1.54085	down	0.0350958	-43.9043	0	0
Solyc07g065090.2	SL4.0ch07	66826102	66827260	-	Polygalacturonase inhibiting protein (AHRD V3.3 *** C4PG28_SOLTO)	SG	SG	398.22	177.816	15601.6	-1.53427	down	0.0288565	-53.1689	0	0
Solyc07g065320.4	SL4.0ch07	66957488	66963089	-	ABC transporter C family member 3 (AHRD V3.3 *** A0A2G2WFH5_CAPBA)	SG	SG	1.478	16.1943	1591.01	3.08221	up	0.0699472	44.0648	0	0
Solyc07g065340.1	SL4.0ch07	66971020	66972015	-	Serine acetyltransferase (AHRD V3.3 *** A0A2K3M2Y7_TRIPR)	SG	SG	305.453	134.571	10249.8	-1.55283	down	0.0292255	-53.1327	0	0
Solyc07g066150.1	SL4.0ch07	67491829	67492269	+	Photosystem I reaction center subunit V, chloroplastic (AHRD V3.3 *** A0A1U8HDK9_CAPAN)	SG	SG	9.01433	206.906	1877.37	4.15573	up	0.0932082	44.5855	0	0
Solyc08g005490.3	SL4.0ch08	375178	379368	-	S-adenosyl-L-methionine-dependent methyltransferases superfamily protein (AHRD V3.3 *** A0A2U1NU97_ARTAN)	SG	SG	8.63633	50.8957	2842	2.19081	up	0.0480465	45.5977	0	0
Solyc08g005550.4	SL4.0ch08	421874	424265	+	alternative oxidase 1c	SG	SG	20.125	1.821	701.311	-3.83456	down	0.095441	-40.1773	0	0
Solyc08g005630.3	SL4.0ch08	499379	507532	-	Long-chain-alcohol oxidase (AHRD V3.3 *** R9R6I9_SOLLC)	SG	SG	204.198	101.325	20084.9	-1.38194	down	0.0281738	-49.0504	0	0
Solyc08g006320.4	SL4.0ch08	997388	998845	-	WRKY transcription factor 11	WRKY	TF	166.082	53.084	6661.58	-2.01611	down	0.0336962	-59.8321	0	0
Solyc08g006330.3	SL4.0ch08	1002667	1004580	-	UDP-xylose phenolic glycosyltransferase	SG	SG	86.678	30.6243	4793.87	-1.87348	down	0.0393517	-47.6087	0	0
Solyc08g006350.3	SL4.0ch08	1005450	1007326	-	Glycosyltransferase (AHRD V3.3 *** B9VJL9_9SOLA)	SG	SG	52.807	17.2373	2540.66	-1.98643	down	0.0448827	-44.2584	0	0
Solyc08g006740.3	SL4.0ch08	1306822	1309453	-	aromatic amino acid decarboxylase 2	SG	SG	194.662	116.03	12112.6	-1.11677	down	0.0286802	-38.9389	0	0
Solyc08g006770.3	SL4.0ch08	1346538	1348781	-	2-oxoglutarate (2OG) and Fe(II)-dependent oxygenase superfamily protein (AHRD V3.3 *** A0A2U1MCV6_ARTAN)	SG	SG	163.275	46.988	6877.03	-2.16572	down	0.0338176	-64.0412	0	0
Solyc08g007160.3	SL4.0ch08	1718094	1722923	-	Calcineurin B-like protein (AHRD V3.3 *** A1XCM9_POPEU)	SG	SG	117.572	45.6673	4133.82	-1.7349	down	0.0388929	-44.6072	0	0
Solyc08g007460.3	SL4.0ch08	2039470	2042103	+	Bifunctional inhibitor/lipid-transfer protein/seed storage 2S albumin superfamily protein (AHRD V3.3 *** A0A2U1L4X0_ARTAN)	SG	SG	1331.22	495.432	30897.2	-1.79369	down	0.0431163	-41.6011	0	0
Solyc08g007850.1	SL4.0ch08	2372896	2373123	-	Unknown protein	SG	SG	147.28	20.3503	934.073	-3.22203	down	0.0788961	-40.8389	0	0
Solyc08g008150.1	SL4.0ch08	2631662	2631934	+	Late embryogenesis abundant (LEA) hydroxyproline-rich glycoprotein family (AHRD V3.3 *-* A0A2U1NM32_ARTAN)	SG	SG	749.475	203.894	6223.57	-2.24906	down	0.03617	-62.1803	0	0
Solyc08g008280.3	SL4.0ch08	2712215	2714164	-	WRKY transcription factor 53	WRKY	TF	110.535	19.5627	4823.91	-2.87066	down	0.0422798	-67.8968	0	0
Solyc08g008330.3	SL4.0ch08	2767510	2772425	+	hypothetical protein (AHRD V3.3 *** AT5G24165.2)	SG	SG	180.807	67.289	4371.15	-1.79435	down	0.0397476	-45.1436	0	0
Solyc08g013730.3	SL4.0ch08	3114148	3118222	-	NOD26-like intrinsic protein5.1	SG	SG	13.4403	66.8327	3078.95	1.94302	up	0.046644	41.6562	0	0
Solyc08g014010.4	SL4.0ch08	3528139	3533581	+	Transmembrane protein (AHRD V3.3 *** Q1PDF2_ARATH)	SG	SG	129.701	43.3983	8056.91	-1.95027	down	0.0332029	-58.738	0	0
Solyc08g014130.3	SL4.0ch08	3761653	3771390	+	Isopropylmalate synthase (AHRD V3.3 *** K4CJ46_SOLLC)	SG	SG	653.364	297.848	55044.4	-1.50372	down	0.0256954	-58.521	0	0
Solyc08g016670.3	SL4.0ch08	8388565	8392289	+	calcyclin-binding protein-like (AHRD V3.3 *** A0A2I4DRI6_9ROSI)	SG	SG	105.629	49.7427	4388.72	-1.45691	down	0.0364929	-39.9231	0	0
Solyc08g023510.3	SL4.0ch08	27250845	27251306	-	Unknown protein	SG	SG	224.623	85.473	3374.66	-1.76466	down	0.0407267	-43.3294	0	0
Solyc08g061100.3	SL4.0ch08	44773188	44781587	-	Cellulose synthase (AHRD V3.3 *** K4CKQ2_SOLLC)	SG	SG	53.8743	179.038	18146.6	1.36183	up	0.0286532	47.5281	0	0
Solyc08g062340.3	SL4.0ch08	49018254	49019026	-	17.9 kDa class II heat shock protein (AHRD V3.3 *** A0A2G3A1B9_CAPAN)	SG	SG	67.283	13.6533	1512.25	-2.67118	down	0.0593173	-45.032	0	0
Solyc08g062437.1	SL4.0ch08	49214016	49215149	-	17.9 kDa class II heat shock protein (AHRD V3.3 *** A0A2G3CY92_CAPCH)	SG	SG	95.3523	6.799	2867.1	-4.1804	down	0.0560536	-74.5786	0	0
Solyc08g066100.3	SL4.0ch08	52623841	52631817	-	ATP-dependent 6-phosphofructokinase (AHRD V3.3 *** A0A2G2YWK4_CAPAN)	SG	SG	150.564	63.8987	10571.9	-1.60758	down	0.030461	-52.7752	0	0
Solyc08g066240.3	SL4.0ch08	52820433	52822952	+	histidine decarboxylase	SG	SG	431.144	11.7667	19767.1	-5.56973	down	0.0374475	-148.735	0	0
Solyc08g066250.4	SL4.0ch08	52843878	52847281	+	Serine decarboxylase (AHRD V3.3 *** A0A2G2VBA7_CAPBA)	SG	SG	20.4223	0.36333	828.628	-6.14544	down	0.155999	-39.394	0	0
Solyc08g067100.2	SL4.0ch08	54111753	54115752	-	Eukaryotic aspartyl protease family protein (AHRD V3.3 *** A0A2U1P524_ARTAN)	SG	SG	24.19	101.464	5167.88	1.69704	up	0.0402458	42.1669	0	0
Solyc08g067390.4	SL4.0ch08	54520980	54523434	+	EG45-like domain containing protein (AHRD V3.3 *** A0A2I4GVG0_9ROSI)	SG	SG	82.3423	16.76	2476.63	-2.66204	down	0.051336	-51.8552	0	0
Solyc08g068390.3	SL4.0ch08	55614926	55620348	+	Glyoxysomal fatty acid beta-oxidation multifunctional protein MFP-a (AHRD V3.3 *** A0A2G2YXE3_CAPAN)	SG	SG	118.024	44.3383	9959.77	-1.78276	down	0.0318693	-55.9398	0	0
Solyc08g068680.4	SL4.0ch08	55909433	55911654	-	aromatic amino acid decarboxylase 1A	SG	SG	172.581	73.2977	10041.5	-1.60604	down	0.0323283	-49.6792	0	0
Solyc08g069060.4	SL4.0ch08	56240836	56245842	+	Hexosyltransferase (AHRD V3.3 *** A0A2G2XN19_CAPBA)	SG	SG	142.357	72.1467	8126.09	-1.35115	down	0.0305212	-44.2693	0	0
Solyc08g074260.3	SL4.0ch08	56480177	56481875	+	Cytochrome (AHRD V3.3 *** A0A1U8F0H8_CAPAN)	SG	SG	89.5577	26.0983	4442.44	-2.15016	down	0.0378692	-56.7785	0	0
Solyc08g074480.1	SL4.0ch08	56695562	56695957	+	Bifunctional inhibitor/lipid-transfer protein/seed storage 2S albumin superfamily protein (AHRD V3.3 *** A0A2U1PU47_ARTAN)	SG	SG	170.088	679.328	6926.85	1.63003	up	0.043155	37.7714	0	0
Solyc08g075320.4	SL4.0ch08	57540804	57543177	-	Cytochrome P450 (AHRD V3.3 *** A0A200R6R4_9MAGN)	SG	SG	26.3743	6.70733	1157.74	-2.34478	down	0.0617465	-37.9743	0	0
Solyc08g075540.5.1	SL4.0ch08	57823881	57826204	-	alternative oxidase	SG	SG	574.726	215.601	35306.9	-1.78457	down	0.0253923	-70.2798	0	0
Solyc08g075970.3	SL4.0ch08	58161132	58164618	-	Plant viral-response family protein (AHRD V3.3 *** Q7X6G3_SOLBU)	SG	SG	97.9107	41.2697	5007.68	-1.61694	down	0.0368918	-43.8293	0	0
Solyc08g076060.3	SL4.0ch08	58224647	58228008	+	Lectin protein kinase family protein (AHRD V3.3 *** A0A1I9LPL5_ARATH)	RLK-Pelle_DLSV	PK	10.9563	50.171	3320.93	1.8246	up	0.0428338	42.5972	0	0
Solyc08g077910.3	SL4.0ch08	59921474	59923735	+	Expansin-like B1 (AHRD V3.3 *** A0A2G2VI71_CAPBA)	SG	SG	758.628	112.591	21655.4	-3.12088	down	0.0329909	-94.5982	0	0
Solyc08g078040.4	SL4.0ch08	60017492	60020632	+	FAD/NAD(P)-binding oxidoreductase family protein (AHRD V3.3 *** A0A2U1Q205_ARTAN)	SG	SG	144.01	42.6733	5954.91	-2.12512	down	0.0359579	-59.1004	0	0
Solyc08g078070.4	SL4.0ch08	60027230	60030440	+	small GTP-binding protein A	SG	SG	576.263	242.255	20187.8	-1.61985	down	0.0276432	-58.5985	0	0
Solyc08g078090.1	SL4.0ch08	60037081	60038739	-	Phospholipase A1-Ibeta2, chloroplastic (AHRD V3.3 *** A0A2G3AF51_CAPAN)	SG	SG	34.6063	4.89033	1600.24	-3.19382	down	0.0597378	-53.464	0	0
Solyc08g078190.2	SL4.0ch08	60135300	60136268	+	Ethylene-responsive transcription factor 5 (AHRD V3.3 *** A0A2G2XL45_CAPBA)	AP2/ERF-ERF	TF	55.45	12.203	1579.8	-2.55499	down	0.0555342	-46.0076	0	0
Solyc08g078510.3	SL4.0ch08	60397849	60399920	-	GRAM domain family protein (AHRD V3.3 *-* A0A2U1NIK8_ARTAN)	SG	SG	324.824	194.369	18362.4	-1.11139	down	0.027136	-40.9564	0	0
Solyc08g078700.2	SL4.0ch08	60578369	60579681	+	mitochondrial small heat shock protein	SG	SG	555.845	51.5817	16138	-3.80056	down	0.0331798	-114.544	0	0
Solyc08g078850.3	SL4.0ch08	60658492	60660814	+	lactate dehydrogenase	SG	SG	101.283	40.985	4889.36	-1.67357	down	0.0382853	-43.7132	0	0
Solyc08g079080.5	SL4.0ch08	60829499	60833700	+	Lycopersicon esculentum invertase 9	SG	SG	12.88	1.22333	746.047	-3.77253	down	0.0943146	-39.9994	0	0
Solyc08g079480.3	SL4.0ch08	61104876	61106026	+	Ankyrin repeat/KH domain protein (DUF1442) (AHRD V3.3 *** O22136_ARATH)	SG	SG	57.7367	14.2827	1851.4	-2.38636	down	0.053717	-44.4246	0	0
Solyc08g079700.3	SL4.0ch08	61284483	61284980	+	Zinc finger A20 and AN1 domain stress-associated protein (AHRD V3.3 *** A0A2K3LX56_TRIPR)	SG	SG	465.125	116.572	6949.89	-2.36405	down	0.0396479	-59.626	0	0
Solyc08g079830.4	SL4.0ch08	61382590	61385616	-	copper/zinc superoxide dismutase copper chaperone precursor	SG	SG	130.103	54.883	5159.84	-1.61457	down	0.0372113	-43.3894	0	0
Solyc08g079870.3	SL4.0ch08	61407543	61409782	+	subtilisin	SG	SG	1.368	38.1117	1734.45	4.42644	up	0.0948943	46.646	0	0
Solyc08g080090.3	SL4.0ch08	61521067	61523676	-	green flesh	SG	SG	536.741	154.483	20203	-2.16536	down	0.0362709	-59.6996	0	0
Solyc08g080130.3	SL4.0ch08	61577138	61583167	+	phospholipase PLDb1	SG	SG	177.691	99.4037	23321.2	-1.20906	down	0.0288351	-41.9301	0	0
Solyc08g080540.3	SL4.0ch08	61926877	61928263	-	Heat stress transcription factor B-2b (AHRD V3.3 *** A0A2G3DB98_CAPCH)	HSF	TF	42.088	13.1147	1713.94	-2.05141	down	0.0517562	-39.6361	0	0
Solyc08g080940.3	SL4.0ch08	62206483	62209608	+	glutathione peroxidase like encoding 1	SG	SG	1470.91	572.799	53573.1	-1.7309	down	0.0268075	-64.5678	0	0
Solyc08g081010.3	SL4.0ch08	62263180	62271199	-	gamma-glutamylcysteine synthetase 1	SG	SG	303.989	156.505	23259.9	-1.32862	down	0.0275792	-48.1747	0	0
Solyc08g081030.1	SL4.0ch08	62281209	62282351	-	Haloacid dehalogenase-like hydrolase (HAD) superfamily protein (AHRD V3.3 *** A0A2U1PHB2_ARTAN)	SG	SG	142.686	66.719	5579.88	-1.46735	down	0.0350673	-41.8437	0	0
Solyc08g081230.1	SL4.0ch08	62412407	62413798	-	BTB/POZ domain-containing protein (AHRD V3.3 *** A0A2G2XJN4_CAPBA)	SG	SG	122.092	57.3057	5820.06	-1.46288	down	0.0348581	-41.9666	0	0
Solyc08g081700.1	SL4.0ch08	62803989	62804582	+	late embryogenesis abundant protein At1g64065-like (AHRD V3.3 *** A0A2I4FBP0_9ROSI)	SG	SG	90.5	11.369	1481.96	-3.36679	down	0.0638828	-52.7026	0	0
Solyc08g082170.4	SL4.0ch08	63148917	63154691	-	Pectin lyase-like superfamily protein (AHRD V3.3 *** A0A2U1LXC7_ARTAN)	SG	SG	69.736	27.307	4516.25	-1.72316	down	0.0368697	-46.7365	0	0
Solyc08g082250.3	SL4.0ch08	63208306	63213617	+	endo-beta-1,4-D-glucanase (Cel8)	SG	SG	48.7827	208.296	13452.6	1.72359	up	0.0306568	56.2221	0	0
Solyc08g082440.3	SL4.0ch08	63379429	63383875	+	UDP-glucose 4-epimerase (AHRD V3.3 *** Q6XZA0_SOLTU)	SG	SG	74.1563	36.03	4635.18	-1.41215	down	0.0356597	-39.6008	0	0
Solyc08g083320.4	SL4.0ch08	63963207	63966763	-	Starch synthase, chloroplastic/amyloplastic (AHRD V3.3 *** K4CPX6_SOLLC)	SG	SG	6.89967	38.7147	2225.91	2.11644	up	0.0527245	40.1415	0	0
Solyc09g007270.3	SL4.0ch09	884116	888249	+	Ascorbate peroxidase (AHRD V3.3 *** Q42941_TOBAC)	SG	SG	386.529	159.873	14537.6	-1.64344	down	0.0281154	-58.4533	0	0
Solyc09g007520.3	SL4.0ch09	1111919	1118521	-	Peroxidase (AHRD V3.3 *** K4CQE1_SOLLC)	SG	SG	26.5037	137.477	5240.04	2.00516	up	0.0404935	49.518	0	0
Solyc09g007870.3	SL4.0ch09	1419183	1427344	+	ethylene signaling protein	SG	SG	18.2977	57.0433	7592.62	1.27023	up	0.0325429	39.0323	0	0
Solyc09g008970.1	SL4.0ch09	2386286	2386696	+	plant/protein (AHRD V3.3 *** AT3G10020.1)	SG	SG	108.818	14.8587	1242.8	-3.22823	down	0.074087	-43.5735	0	0
Solyc09g009390.3	SL4.0ch09	2873220	2878394	+	Monodehydroascorbate reductase (AHRD V3.3 *** A0A2G2VWV8_CAPBA)	SG	SG	913.275	450.182	53249.2	-1.39112	down	0.0247967	-56.101	0	0
Solyc09g010210.3	SL4.0ch09	3629855	3635179	+	endo-1,4-beta-glucanase precursor (Cel2)	SG	SG	327.109	107.602	18609.3	-1.97455	down	0.0276277	-71.4701	0	0
Solyc09g010780.3	SL4.0ch09	4111965	4114563	-	Protein phosphatase 2C (AHRD V3.3 *-* A0A2U1P5P3_ARTAN)	SG	SG	29.3213	7.69633	1809.69	-2.29903	down	0.0516035	-44.5518	0	0
Solyc09g011520.3	SL4.0ch09	4873881	4874998	-	Glutathione S-transferase-like protein (AHRD V3.3 *** A8DUB0_SOLLC)	SG	SG	1708.11	436.839	52493.3	-2.3367	down	0.0274186	-85.2229	0	0
Solyc09g011550.3	SL4.0ch09	4884276	4885335	+	Glutathione S-transferase (AHRD V3.3 *** C0LF68_CAPAN)	SG	SG	310.42	110.547	8446.74	-1.86013	down	0.0330643	-56.258	0	0
Solyc09g011560.3	SL4.0ch09	4886601	4887837	+	Glutathione S-transferase (AHRD V3.3 *** C0LF68_CAPAN)	SG	SG	89.3203	25.1487	2134.93	-2.19811	down	0.0495011	-44.4052	0	0
Solyc09g011590.4	SL4.0ch09	4902850	4913319	+	Glutathione S-transferase-like protein (AHRD V3.3 *** A8DUB0_SOLLC)	SG	SG	1554.36	416.77	56921.5	-2.26854	down	0.0323082	-70.2157	0	0
Solyc09g011740.4	SL4.0ch09	5076479	5080734	+	Phosphatidylinositol:ceramide inositolphosphotransferase (AHRD V3.3 *** A0A1U8EEU4_CAPAN)	SG	SG	200.356	95.01	12125.9	-1.44569	down	0.0303078	-47.7003	0	0
Solyc09g013150.4	SL4.0ch09	5548534	5554290	-	Phosphate transporter (AHRD V3.3 *** A0A2H4H6T2_MALDO)	SG	SG	225.547	69.1397	13782.7	-2.07699	down	0.0315617	-65.8074	0	0
Solyc09g014520.3	SL4.0ch09	6156029	6158179	-	Chlorophyll a-b binding protein, chloroplastic (AHRD V3.3 *** A0A2G3BKI1_CAPCH)	SG	SG	16.7017	85.892	2900.34	1.99639	up	0.0499457	39.9713	0	0
Solyc09g015000.4	SL4.0ch09	7449362	7450403	+	Class I heat shock protein (AHRD V3.3 *** A0A2K3KSJ8_TRIPR)	SG	SG	101.537	14.6667	2768.89	-3.15693	down	0.0552514	-57.1376	0	0
Solyc09g061310.3	SL4.0ch09	54719494	54722134	+	PPPDE putative thiol peptidase family protein (AHRD V3.3 *** A0A2U1N5E2_ARTAN)	SG	SG	181.922	89.2817	8090.34	-1.39725	down	0.0313415	-44.5813	0	0
Solyc09g061620.3	SL4.0ch09	56184487	56188933	+	Vesicle-associated membrane protein (AHRD V3.3 *** A0A1U8H291_CAPAN)	SG	SG	313.321	143.823	10850.9	-1.49281	down	0.0313291	-47.6494	0	0
Solyc09g063130.3	SL4.0ch09	57272283	57274237	+	Photosystem I reaction center subunit IV (AHRD V3.3 *-* A0A2P6U4S6_CHLSO)	SG	SG	4.99533	67.5753	1935.26	3.3838	up	0.0696964	48.5506	0	0
Solyc09g064720.3	SL4.0ch09	58170104	58173738	-	endo-1,31,4-beta-D-glucanase-like (AHRD V3.3 *** A0A2I4F2X5_9ROSI)	SG	SG	163.338	58.8303	6082.15	-1.84247	down	0.0338665	-54.404	0	0
Solyc09g064730.3	SL4.0ch09	58182373	58184599	+	Heavy metal-associated isoprenylated plant protein (AHRD V3.3 *-* A0A2R6P541_ACTCH)	SG	SG	40.0097	4.21767	890.805	-3.60363	down	0.0881745	-40.8693	0	0
Solyc09g065910.3	SL4.0ch09	60301608	60301820	-	Photosystem II reaction center W protein, chloroplastic (AHRD V3.3 *-* A0A1U8H8Q3_CAPAN)	SG	SG	44.755	486.084	2252.2	3.06879	up	0.0600599	51.0955	0	0
Solyc09g066150.2	SL4.0ch09	60674060	60675567	+	Cytochrome P450 (AHRD V3.3 *** A0A200Q4A2_9MAGN)	SG	SG	974.774	284.972	45287.1	-2.14456	down	0.0246164	-87.1193	0	0
Solyc09g066160.1	SL4.0ch09	60688803	60689123	-	Unknown protein	SG	SG	91.569	2.08333	751.425	-5.81865	down	0.150437	-38.6785	0	0
Solyc09g066190.1	SL4.0ch09	60721525	60721860	-	Unknown protein	SG	SG	344.331	17.4443	3021.07	-4.66892	down	0.060421	-77.2732	0	0
Solyc09g066350.1	SL4.0ch09	60878549	60879019	-	Ethylene-responsive transcription factor (AHRD V3.3 *** A0A2G2X630_CAPBA)	AP2/ERF-ERF	TF	104.091	12.743	1348.92	-3.40527	down	0.0737144	-46.1955	0	0
Solyc09g074350.1	SL4.0ch09	62362327	62362836	-	phosphopantothenoylcysteine decarboxylase subunit VHS3 (AHRD V3.3 -** XP_020426366.1)	SG	SG	84.0063	20.941	1284.25	-2.3746	down	0.0615933	-38.553	0	0
Solyc09g075420.3	SL4.0ch09	63343963	63345184	+	ethylene response factor E.1	AP2/ERF-ERF	TF	255.976	116.778	9991.65	-1.50095	down	0.035336	-42.4766	0	0
Solyc09g075440.4	SL4.0ch09	63350712	63357286	-	Never ripe-2	TR	TR	80.2887	39.6533	11660.9	-1.38867	down	0.0317311	-43.7637	0	0
Solyc09g075700.1	SL4.0ch09	63540446	63541432	-	Alpha/beta-Hydrolases superfamily protein (AHRD V3.3 *** A0A2U1KC75_ARTAN)	SG	SG	420.122	93.4107	12211.7	-2.53965	down	0.0305797	-83.0502	0	0
Solyc09g075820.3	SL4.0ch09	63647212	63653104	-	Sugar transporter protein 2	SG	SG	546.196	271.194	37653.2	-1.38012	down	0.0280545	-49.1942	0	0
Solyc09g075950.1	SL4.0ch09	63794161	63795891	+	Heat shock protein 70 kDa (AHRD V3.3 *** A0A2K3P5L8_TRIPR)	SG	SG	85.0593	19.976	4370.95	-2.4621	down	0.0400905	-61.4135	0	0
Solyc09g082270.4	SL4.0ch09	64156997	64158540	-	Lipid transfer protein (AHRD V3.3 *** G7K520_MEDTR)	SG	SG	1306.17	302.712	28717	-2.47974	down	0.0273709	-90.5976	0	0
Solyc09g082570.3	SL4.0ch09	64396282	64399064	+	Neurogenic locus notch-like protein (AHRD V3.3 *** F4JIF2_ARATH)	SG	SG	174.322	68.8737	5926.5	-1.70843	down	0.0409255	-41.7448	0	0
Solyc09g082690.3	SL4.0ch09	64511911	64513970	-	superoxide dismutase	SG	SG	31.61	2.97733	1483.35	-3.78199	down	0.0687887	-54.9799	0	0
Solyc09g089580.4	SL4.0ch09	65401889	65404136	+	2-oxoglutarate (2OG) and Fe(II)-dependent oxygenase superfamily protein (AHRD V3.3 *** A0A2U1QA13_ARTAN)	SG	SG	3678.84	1046.16	197221	-2.18476	down	0.026729	-81.7374	0	0
Solyc09g089910.1	SL4.0ch09	65619362	65619793	+	Ethylene-responsive transcription factor (AHRD V3.3 *** A0A1U8GJ51_CAPAN)	AP2/ERF-ERF	TF	122.985	23.0133	1528.55	-2.78656	down	0.065906	-42.2808	0	0
Solyc09g090080.1	SL4.0ch09	65731435	65733039	+	Phosphate transporter (AHRD V3.3 *** Q9AYT3_TOBAC)	SG	SG	1.76633	66.707	2152.35	4.87408	up	0.0918822	53.0471	0	0
Solyc09g091470.3	SL4.0ch09	66841463	66846497	+	3-ketoacyl-CoA thiolase peroxisomal-like (AHRD V3.3 *** A0A2K3P5R8_TRIPR)	SG	SG	475.75	271.238	34139.3	-1.18132	down	0.0256716	-46.0165	0	0
Solyc09g091600.4	SL4.0ch09	66944798	66947309	+	Protein SULFUR DEFICIENCY-INDUCED 1 (AHRD V3.3 *** A0A2G2ZTV9_CAPAN)	SG	SG	152.196	62.604	5631.31	-1.6515	down	0.0347355	-47.5451	0	0
Solyc09g092380.3	SL4.0ch09	67600881	67605391	+	S-adenosyl-l-homocysteine hydrolase	SG	SG	1770.36	567.665	210474	-2.01246	down	0.0334436	-60.1748	0	0
Solyc09g097760.3	SL4.0ch09	67840388	67841318	-	Glycine-rich protein (AHRD V3.3 *-* A0A2G2W2G9_CAPBA)	SG	SG	61.422	547.032	9913.61	2.78424	up	0.0361028	77.1196	0	0
Solyc09g097960.3	SL4.0ch09	67972899	67974512	+	NAD(P)-linked oxidoreductase, aldo/keto reductase family protein (AHRD V3.3 *** A0A1Y1HY98_KLENI)	SG	SG	1072.69	689.556	48991.5	-1.00759	down	0.0265261	-37.9848	0	0
Solyc09g098160.3	SL4.0ch09	68096521	68098620	+	pirin	SG	SG	318.687	76.875	10641.6	-2.42234	down	0.0306268	-79.0921	0	0
Solyc09g098540.3	SL4.0ch09	68410258	68411935	-	Chitinase-like protein (AHRD V3.3 *** Q6JX03_GOSHI)	SG	SG	62.8517	234.832	9371.73	1.52996	up	0.0355258	43.066	0	0
Solyc10g005620.3	SL4.0ch10	386956	390817	-	FAD/NAD(P)-binding oxidoreductase family protein (AHRD V3.3 *** A0A2U1PF28_ARTAN)	SG	SG	73.0073	26.8793	3106.45	-1.81112	down	0.0414116	-43.7345	0	0
Solyc10g006230.3	SL4.0ch10	806349	810004	+	Chlorophyll a-b binding protein, chloroplastic (AHRD V3.3 *** A0A2G3BCB0_CAPCH)	SG	SG	1.75	155.543	3444.35	6.10044	up	0.106012	57.5446	0	0
Solyc10g007110.3	SL4.0ch10	1392172	1395342	-	Tyrosine aminotransferase (AHRD V3.3 *** A0A1U8EFD5_CAPAN)	SG	SG	161.461	38.6577	7293.8	-2.4328	down	0.0343444	-70.8354	0	0
Solyc10g007280.4	SL4.0ch10	1563921	1565645	-	P-loop containing nucleoside triphosphate hydrolases superfamily protein (AHRD V3.3 *** A0A2U1NGY3_ARTAN)	SG	SG	21.1467	82.4393	3487.73	1.59233	up	0.0422017	37.7314	0	0
Solyc10g007600.3	SL4.0ch10	1777419	1781989	-	glycolate oxidase	SG	SG	104.07	485.324	19601.7	1.85097	up	0.0278418	66.4818	0	0
Solyc10g007690.3	SL4.0ch10	1831137	1833201	+	Chlorophyll a-b binding protein, chloroplastic (AHRD V3.3 *** A0A0F7H033_EROTE)	SG	SG	0.99433	54.7843	1275.03	5.39237	up	0.137215	39.2988	0	0
Solyc10g008740.3	SL4.0ch10	2700536	2703876	+	Mg-protoporphyrin IX chelatase (AHRD V3.3 *** A0A2G2YJA3_CAPAN)	SG	SG	6.191	46.71	1692.91	2.54716	up	0.0616065	41.3456	0	0
Solyc10g008980.4	SL4.0ch10	2881354	2885664	+	triose phosphate translocator	SG	SG	8.607	76.2527	3476.44	2.77713	up	0.0477898	58.1114	0	0
Solyc10g009430.3	SL4.0ch10	3369259	3375710	+	O-acyltransferase WSD1-like (AHRD V3.3 *** A0A2I4EG31_9ROSI)	SG	SG	13.9117	1.50133	684.67	-3.58275	down	0.0917194	-39.062	0	0
Solyc10g012370.3	SL4.0ch10	4801448	4809924	-	Cysteine synthase (AHRD V3.3 *** A0A2I4HU78_9ROSI)	SG	SG	510.018	218.85	25909.8	-1.59134	down	0.0269938	-58.952	0	0
Solyc10g050980.1	SL4.0ch10	50276612	50276812	+	Unknown protein	SG	SG	141.1	4.785	731.536	-5.24104	down	0.131127	-39.9692	0	0
Solyc10g050990.2	SL4.0ch10	50325344	50325550	+	Unknown protein	SG	SG	509.847	25.5513	2754.7	-4.6897	down	0.0643529	-72.8748	0	0
Solyc10g052880.1	SL4.0ch10	53128991	53130427	+	Inactive leucine-rich repeat receptor-like protein kinase (AHRD V3.3 *** A0A314LDB3_NICAT)	SG	SG	705.357	346.872	35158.7	-1.39386	down	0.0277172	-50.2886	0	0
Solyc10g055200.1	SL4.0ch10	55540497	55541081	+	Dirigent protein (AHRD V3.3 *** K4D1B3_SOLLC)	SG	SG	1252.86	688.745	26252.9	-1.23265	down	0.0322332	-38.2415	0	0
Solyc10g055740.2	SL4.0ch10	56370544	56374121	-	lysine histidine transporter-like 8 (AHRD V3.3 *** A0A2I4HTG9_9ROSI)	SG	SG	29.9937	7.68633	1383.26	-2.33398	down	0.0581758	-40.1195	0	0
Solyc10g074740.2	SL4.0ch10	57410381	57410979	+	Calcium-binding protein CAST (AHRD V3.3 *** A0A1U8EHD5_CAPAN)	SG	SG	655.137	199.441	12184.9	-2.08483	down	0.0359106	-58.0562	0	0
Solyc10g075050.2	SL4.0ch10	57787138	57788202	-	Non-specific lipid-transfer protein (AHRD V3.3 *** K4D1U7_SOLLC)	SG	SG	76.364	4.21767	1230.39	-4.55445	down	0.0860494	-52.9283	0	0
Solyc10g075150.2	SL4.0ch10	57921197	57922862	-	Non-specific lipid-transfer protein (AHRD V3.3 *** A0A2G2YKI8_CAPAN)	SG	SG	87.8297	1947.79	32046.7	4.1023	up	0.0417719	98.2072	0	0
Solyc10g076510.2	SL4.0ch10	58596732	58599852	-	Pyruvate decarboxylase (AHRD V3.3 *** Q8H9C6_SOLTU)	SG	SG	679.897	258.275	51321.7	-1.76711	down	0.025301	-69.8435	0	0
Solyc10g076780.1	SL4.0ch10	58829042	58830289	+	Alpha 1,4-glycosyltransferase family protein (AHRD V3.3 *** F4IS00_ARATH)	SG	SG	67.807	20.2807	2618.55	-2.10874	down	0.0497452	-42.3908	0	0
Solyc10g077120.3	SL4.0ch10	59084332	59084894	+	Photosystem II core complex proteins psbY, chloroplastic (AHRD V3.3 *-* A0A1U8E9S9_CAPAN)	SG	SG	27.8837	177.302	2333.78	2.30362	up	0.06044	38.1141	0	0
Solyc10g078220.2	SL4.0ch10	59194214	59196825	-	Cytochrome P450 (AHRD V3.3 *** A0A2U1MC34_ARTAN)	SG	SG	263.444	131.289	16168.3	-1.37502	down	0.0279548	-49.187	0	0
Solyc10g078230.3	SL4.0ch10	59199933	59202333	-	Cytochrome P450 (AHRD V3.3 *** A0A2U1MC34_ARTAN)	SG	SG	233.968	73.2927	11380.4	-2.04474	down	0.0340961	-59.9699	0	0
Solyc10g079690.2	SL4.0ch10	60298515	60299680	+	Unknown protein	SG	SG	141.205	15.262	1211.44	-3.58432	down	0.0768631	-46.6325	0	0
Solyc10g080210.2	SL4.0ch10	60670766	60676673	-	polygalacturonase	SG	SG	6528.04	898.169	305266	-3.23054	down	0.0315941	-102.251	0	0
Solyc10g080610.1	SL4.0ch10	60951182	60952216	+	F-box/kelch-repeat protein At1g15670-like (AHRD V3.3 *** A0A2I4E0A4_9ROSI)	SG	SG	46.2537	362.328	8489.07	2.59898	up	0.0368416	70.5449	0	0
Solyc10g080840.1	SL4.0ch10	61133484	61135013	-	Cytochrome P450 (AHRD V3.3 *** A2PZD4_IPONI)	SG	SG	69.7107	24.9853	3423.5	-1.85077	down	0.0429291	-43.1122	0	0
Solyc10g080900.3	SL4.0ch10	61181725	61183987	+	ripening related X72730	SG	SG	627.338	115.919	17167.7	-2.80703	down	0.029437	-95.3569	0	0
Solyc10g080940.3	SL4.0ch10	61239399	61242063	-	Tubulin beta chain (AHRD V3.3 *** A0A1U8EJY6_CAPAN)	SG	SG	24.8587	156.866	5244.71	2.28772	up	0.0417988	54.7318	0	0
Solyc10g081120.3	SL4.0ch10	61369097	61379337	-	alpha-L-arabinofuranosidase	SG	SG	11.1053	53.5687	3074.46	1.89922	up	0.0451598	42.0556	0	0
Solyc10g081310.2	SL4.0ch10	61515539	61519063	-	Histidine triad (HIT) protein (AHRD V3.3 *** A0A2U1PU92_ARTAN)	SG	SG	81	325.298	5875.27	1.63592	up	0.0372093	43.9654	0	0
Solyc10g081970.2	SL4.0ch10	61996871	61997287	-	Late embryogenesis abundant (LEA) hydroxyproline-rich glycoprotein family (AHRD V3.3 *** A0A2U1KP17_ARTAN)	SG	SG	975.968	201.118	11855.7	-2.64863	down	0.0351681	-75.3136	0	0
Solyc10g081980.2	SL4.0ch10	61999582	62004012	+	Late embryogenesis abundant (LEA) hydroxyproline-rich glycoprotein family (AHRD V3.3 *** A0A2U1KP17_ARTAN)	SG	SG	782.828	200.639	15979.5	-2.33432	down	0.0351578	-66.3956	0	0
Solyc10g083290.4	SL4.0ch10	62270222	62278465	-	invertase 6	SG	SG	121.456	77.6887	20960.6	-1.01472	down	0.0270269	-37.5448	0	0
Solyc10g083400.1	SL4.0ch10	62383789	62385282	-	Cytochrome P450 (AHRD V3.3 *** A0A200Q6A4_9MAGN)	SG	SG	96.3253	27.0057	4400.68	-2.20431	down	0.0384014	-57.4017	0	0
Solyc10g084170.1	SL4.0ch10	62988575	62989087	+	Bag family molecular chaperone regulator mitochondrial-like (AHRD V3.3 *** A0A2K3P7D1_TRIPR)	SG	SG	296.483	27.5887	4096.74	-3.79555	down	0.0453311	-83.7293	0	0
Solyc10g084400.2	SL4.0ch10	63112482	63115222	-	Glutathione S-transferase (AHRD V3.3 *** Q76KW1_PEA)	SG	SG	1041.45	274.262	34804.8	-2.29568	down	0.0264351	-86.8424	0	0
Solyc10g084600.2	SL4.0ch10	63213681	63215685	-	Plant protein 1589 of Uncharacterized protein function (AHRD V3.3 *-* A0A061EZD3_THECC)	SG	SG	74.5033	4.50833	866.212	-4.39813	down	0.0975259	-45.0971	0	0
Solyc10g084960.2	SL4.0ch10	63467215	63468888	+	Glutathione S-transferase (AHRD V3.3 *** C0LF68_CAPAN)	SG	SG	144.361	37.7673	4274.41	-2.30343	down	0.0425479	-54.1373	0	0
Solyc10g085010.3	SL4.0ch10	63506110	63507191	-	PAR1-like protein (AHRD V3.3 *** A0A2U1KIG3_ARTAN)	SG	SG	1553.91	400.408	30675.9	-2.32518	down	0.034786	-66.8425	0	0
Solyc10g085030.1	SL4.0ch10	63513949	63514548	+	Heme-binding-like protein (AHRD V3.3 *** A0A2I0X8X3_9ASPA)	SG	SG	263.09	53.8013	4593.81	-2.66104	down	0.0392378	-67.8184	0	0
Solyc10g085040.1	SL4.0ch10	63515457	63516056	+	Heme-binding-like protein (AHRD V3.3 *** A0A2I0X8X3_9ASPA)	SG	SG	208.374	83.49	4115.87	-1.68863	down	0.0392982	-42.9696	0	0
Solyc10g085230.2	SL4.0ch10	63654816	63656689	+	ripening-related mRNA 1b	SG	SG	440.5	59.536	20476.1	-3.2582	down	0.0304708	-106.929	0	0
Solyc10g085420.3	SL4.0ch10	63765103	63766515	+	Protein LURP-one-related 15 (AHRD V3.3 *** A0A2G2VU46_CAPBA)	SG	SG	236.539	71.3343	5344.33	-2.09739	down	0.0385953	-54.3431	0	0
Solyc10g085880.1	SL4.0ch10	64068910	64069944	-	UDP-glycosyltransferase 73C4 (AHRD V3.3 *** U73C4_SOLLC)	SG	SG	2739.89	1274.87	96917.6	-1.47335	down	0.0286816	-51.3691	0	0
Solyc10g086710.3	SL4.0ch10	64616655	64617595	-	PAR1 (AHRD V3.3 *** A0A200R4T9_9MAGN)	SG	SG	135.715	18.2277	2984.92	-3.27039	down	0.0478329	-68.3711	0	0
Solyc11g005480.2	SL4.0ch11	394451	395439	-	Citrate binding protein (AHRD V3.3 *** Q8H9C1_SOLTU)	SG	SG	54.731	12.531	1264.56	-2.49471	down	0.0636393	-39.2008	0	0
Solyc11g005840.2	SL4.0ch11	685821	688305	-	Aminotransferase (AHRD V3.3 *** A0A200PUW3_9MAGN)	SG	SG	41.9487	11.6353	2738.2	-2.21988	down	0.0436527	-50.8533	0	0
Solyc11g005860.2	SL4.0ch11	730492	733391	+	Aminotransferase (AHRD V3.3 *** A0A200PUW3_9MAGN)	SG	SG	104.057	8.311	5543.33	-4.01722	down	0.0439484	-91.4077	0	0
Solyc11g006030.1	SL4.0ch11	882968	884260	-	RING-type E3 ubiquitin transferase (AHRD V3.3 *** A0A2G2VFH1_CAPBA)	SG	SG	143.118	35.6053	5544.26	-2.37808	down	0.0354818	-67.0226	0	0
Solyc11g006500.2	SL4.0ch11	1210877	1214442	-	charged multivesicular body protein 5-like (AHRD V3.3 *** A0A2I4G8C5_9ROSI)	SG	SG	143.594	55.4657	5249.35	-1.74198	down	0.0374038	-46.5724	0	0
Solyc11g006540.2	SL4.0ch11	1230144	1233440	-	FAD/NAD(P)-binding oxidoreductase family protein (AHRD V3.3 *** Q9C574_ARATH)	SG	SG	69.3933	19.6953	3902.32	-2.18751	down	0.0396989	-55.1025	0	0
Solyc11g007390.1	SL4.0ch11	1775101	1775812	+	Glycosyltransferase (AHRD V3.3 *-* A0A2I4G8J4_9ROSI)	SG	SG	213.398	66.8923	4395.83	-2.0459	down	0.0445847	-45.888	0	0
Solyc11g007490.1	SL4.0ch11	1798244	1799575	-	Glycosyltransferase (AHRD V3.3 *** A0A288W8G7_GARJA)	SG	SG	119.728	62.5323	5626.28	-1.30747	down	0.0343866	-38.0226	0	0
Solyc11g007590.3	SL4.0ch11	1886094	1888619	+	OTU domain-containing protein (AHRD V3.3 *** A0A2G3B0Z0_CAPCH)	SG	SG	113.213	42.1623	4914.9	-1.79319	down	0.0416928	-43.0097	0	0
Solyc11g007770.2	SL4.0ch11	2023836	2029162	-	Glycosyltransferase family protein 64 protein C5 (AHRD V3.3 *** A0A2G2VEI7_CAPBA)	SG	SG	323.665	118.513	27027.5	-1.82038	down	0.0273209	-66.6298	0	0
Solyc11g007990.2	SL4.0ch11	2233559	2239262	+	chloroplast malate dehydrogenase (mdh)	SG	SG	3.11467	38.9463	1317.46	3.276	up	0.0777211	42.1507	0	0
Solyc11g008440.3	SL4.0ch11	2679314	2682956	+	Amino acid transporter (AHRD V3.3 *** A0A200R5Q3_9MAGN)	SG	SG	42.9367	16.8603	2649.77	-1.7207	down	0.0436558	-39.4151	0	0
Solyc11g008540.3	SL4.0ch11	2747631	2756981	+	Dicer-like 2b	SG	SG	14.1607	54.0077	5737.01	1.56025	up	0.0379573	41.1055	0	0
Solyc11g008720.3	SL4.0ch11	2925358	2931628	+	Beta-glucosidase (AHRD V3.3 *** A0A2G2VEH4_CAPBA)	SG	SG	24.737	5.715	1252.57	-2.48638	down	0.0613866	-40.5037	0	0
Solyc11g010270.2	SL4.0ch11	3385161	3387760	-	Homeobox-leucine zipper protein HOX4 (AHRD V3.3 *** A0A2G2Y5D1_CAPAN)	HB-HD-ZIP	TF	27.837	156.215	4254.4	2.11865	up	0.0423476	50.0301	0	0
Solyc11g010470.2	SL4.0ch11	3563966	3568102	-	14-3-3 protein (AHRD V3.3 *** P93787_SOLTU)	SG	SG	590.218	339.227	21274	-1.16926	down	0.0259778	-45.0098	0	0
Solyc11g010500.1	SL4.0ch11	3593622	3594596	-	Mitochondrial uncoupling protein 6 (AHRD V3.3 *** A0A2G3B0B9_CAPCH)	SG	SG	220.047	70.8517	6733.43	-2.0046	down	0.0336496	-59.5726	0	0
Solyc11g011330.2	SL4.0ch11	4405726	4407631	+	Cinnamyl alcohol dehydrogenase (AHRD V3.3 *** J7IAL0_FRAAN)	SG	SG	982.358	582.21	40686.8	-1.124	down	0.029244	-38.4353	0	0
Solyc11g011340.2	SL4.0ch11	4418827	4421802	+	cultivar Rio Grande ELI3	SG	SG	144.397	7.43567	5775.92	-4.64526	down	0.0466999	-99.4704	0	0
Solyc11g011380.2	SL4.0ch11	4486640	4491313	+	glutamine synthetase	SG	SG	788.586	423.619	44341.5	-1.26712	down	0.0260991	-48.5502	0	0
Solyc11g011780.3	SL4.0ch11	4830282	4831790	+	60S ribosomal export protein NMD3 (AHRD V3.3 *** A0A2G2VDP4_CAPBA)	SG	SG	168.543	79.6383	8726.2	-1.45284	down	0.0314626	-46.1768	0	0
Solyc11g012700.2	SL4.0ch11	5524017	5528284	+	Oligopeptide transporter (AHRD V3.3 *** A0A200RBP6_9MAGN)	SG	SG	38.332	116.135	8588.89	1.2291	up	0.0320196	38.3858	0	0
Solyc11g013110.2	SL4.0ch11	6036083	6040376	+	2-oxoglutarate (2OG) and Fe(II)-dependent oxygenase superfamily protein (AHRD V3.3 *** AT1G49390.1)	SG	SG	29.3297	115.066	4897.52	1.60152	up	0.0368138	43.5032	0	0
Solyc11g013880.1	SL4.0ch11	7369655	7372168	+	G-type lectin S-receptor-like serine/threonine-protein kinase (AHRD V3.3 *** A0A2G2VBG8_CAPBA)	RLK-Pelle_SD-2b	PK	70.8463	34.8663	6177.92	-1.39453	down	0.0348874	-39.9723	0	0
Solyc11g018774.1	SL4.0ch11	9565837	9567143	+	Peroxidase (AHRD V3.3 *** M1CN26_SOLTU)	SG	SG	143.19	39.803	4520.27	-2.21513	down	0.0383658	-57.7372	0	0
Solyc11g018800.3	SL4.0ch11	9678261	9679592	-	Peroxidase (AHRD V3.3 *** K4D6T3_SOLLC)	SG	SG	25.6217	2.22067	692.364	-3.8988	down	0.0967514	-40.2971	0	0
Solyc11g020040.2	SL4.0ch11	10108935	10113191	+	heat shock protein 70	SG	SG	149.282	60.2833	11794.7	-1.67854	down	0.0310348	-54.0858	0	0
Solyc11g020280.2	SL4.0ch11	10764201	10768604	-	Receptor-like protein kinase (AHRD V3.3 *** A0A2R6Q1M0_ACTCH)	RLK-Pelle_LRR-XI-1	PK	0.57033	23.1657	1548.13	4.97074	up	0.110575	44.9535	0	0
Solyc11g020330.1	SL4.0ch11	10942778	10943350	+	leer-sHSP small heat shock protein	SG	SG	166.964	40.71	2857.37	-2.40629	down	0.0435374	-55.2694	0	0
Solyc11g066100.2	SL4.0ch11	49815611	49818161	-	Heat shock protein 70 (AHRD V3.3 *** S8C6K2_9LAMI)	SG	SG	178.509	47.3453	11984.7	-2.28485	down	0.0295171	-77.4076	0	0
Solyc11g066150.3	SL4.0ch11	49889604	49894032	+	UDP-glucuronic acid decarboxylase (AHRD V3.3 *** G5DXR5_SILLA)	SG	SG	140.518	27.9007	5221.18	-2.70451	down	0.0384149	-70.4026	0	0
Solyc11g066620.2	SL4.0ch11	50422854	50428048	+	aspartic proteinase-like protein 2 (AHRD V3.3 *** A0A1U7W5P3_NICSY)	SG	SG	181.936	98.7327	11927.7	-1.25278	down	0.0300906	-41.6336	0	0
Solyc11g066820.2	SL4.0ch11	50657202	50665179	+	Glucomannan 4-beta-mannosyltransferase 2 (AHRD V3.3 *** A0A1U8HBW8_CAPAN)	SG	SG	39.8243	171.603	8770.54	1.73743	up	0.0339507	51.1752	0	0
Solyc11g067160.2	SL4.0ch11	50922853	50926930	+	Aldo/keto reductase family oxidoreductase (AHRD V3.3 *** A0A2K3NWG7_TRIPR)	SG	SG	80.1113	28.925	3954.97	-1.83873	down	0.0393248	-46.7576	0	0
Solyc11g068770.1	SL4.0ch11	51468673	51469530	+	Polynucleotidyl transferase, ribonuclease H-like superfamily protein (AHRD V3.3 *** A0A2U1M9A7_ARTAN)	SG	SG	146.598	39.3617	3816.58	-2.26774	down	0.0392038	-57.8448	0	0
Solyc11g068960.2	SL4.0ch11	51593276	51600751	+	Transcription factor LHW (AHRD V3.3 *** A0A2G3ATR4_CAPCH)	SG	SG	4.69667	27.837	2527.05	2.19766	up	0.0499742	43.976	0	0
Solyc11g069330.1	SL4.0ch11	52000690	52002108	-	Peptide upstream protein (AHRD V3.3 *** Q9LFH7_ARATH)	SG	SG	39.278	255.835	8451.63	2.33211	up	0.0390995	59.6453	0	0
Solyc11g069700.2	SL4.0ch11	52368767	52371636	+	Elongation factor 1-alpha (AHRD V3.3 *** A0A1U8EL12_CAPAN)	SG	SG	98.2957	769.491	31912.7	2.5973	up	0.0322162	80.6208	0	0
Solyc11g069800.1	SL4.0ch11	52490161	52491693	-	Allene oxide synthase, chloroplastic (AHRD V3.3 *** A0A2G2YI94_CAPAN)	SG	SG	523.936	209.043	26410.7	-1.69532	down	0.0303718	-55.8189	0	0
Solyc11g071740.2	SL4.0ch11	53204623	53205228	-	Calcium-binding protein CML38 (AHRD V3.3 *** A0A2G3BAR0_CAPCH)	SG	SG	69.844	9.665	1177.74	-3.22171	down	0.073484	-43.8423	0	0
Solyc11g071830.2	SL4.0ch11	53248609	53251884	-	DnaJ protein like (AHRD V3.3 *** A0A2I0X6P9_9ASPA)	SG	SG	85.1067	16.6497	3756.78	-2.72281	down	0.0419637	-64.8849	0	0
Solyc11g072550.2	SL4.0ch11	53797833	53800819	+	4,5-DOPA dioxygenase extradiol (AHRD V3.3 *** A0A2G2YGD8_CAPAN)	SG	SG	237.809	122.554	8850.45	-1.32688	down	0.0306072	-43.3518	0	0
Solyc11g072710.3	SL4.0ch11	53970501	53983252	+	phototropin 1	SG	SG	3.082	54.0863	3946.91	3.76111	up	0.054679	68.7853	0	0
Solyc11g073060.3	SL4.0ch11	54236104	54236568	-	Zinc finger, C2H2 (AHRD V3.3 *** A0A2U1KDM0_ARTAN)	C2H2	TF	102.564	23.469	1410.64	-2.4948	down	0.0590818	-42.2262	0	0
Solyc11g073075.1	SL4.0ch11	54245420	54249768	+	Zinc finger protein (AHRD V3.3 *** A0A200PZ96_9MAGN)	C2H2	TF	378.915	39.4507	8138.07	-3.63317	down	0.036488	-99.5719	0	0
Solyc12g005340.3	SL4.0ch12	224885	226561	-	Transcription factor GRAS (AHRD V3.3 *** A0A200QMI2_9MAGN)	GRAS	TF	122.236	46.8167	6675.05	-1.75651	down	0.0384825	-45.6443	0	0
Solyc12g005720.1	SL4.0ch12	395067	395789	-	Cysteine-rich receptor-like protein kinase (AHRD V3.3 *** A0A2K3JS14_TRIPR)	SG	SG	126.402	41.1823	2874.89	-1.98867	down	0.0430539	-46.1901	0	0
Solyc12g005850.2	SL4.0ch12	490676	498066	-	Protein DETOXIFICATION (AHRD V3.3 *** A0A1J7GU23_LUPAN)	SG	SG	160.314	77.435	10431.7	-1.4193	down	0.0309538	-45.8523	0	0
Solyc12g005980.2	SL4.0ch12	609741	616359	-	WLM domain-containing protein/PUB domain-containing protein (AHRD V3.3 *** A0A1Q3B398_CEPFO)	SG	SG	184.446	82.706	14956.3	-1.52756	down	0.0286096	-53.3933	0	0
Solyc12g006380.2	SL4.0ch12	895902	898359	-	2-oxoglutarate-dependent dioxygenase	SG	SG	16.313	80.7697	2613.44	1.93743	up	0.0480205	40.3458	0	0
Solyc12g008420.3	SL4.0ch12	1897679	1909900	+	RNA-dependent RNA polymerase (AHRD V3.3 *** A0A328CYP7_9ASTE)	SG	SG	0.78133	16.461	1145.67	4.03048	up	0.099977	40.3141	0	0
Solyc12g008430.3	SL4.0ch12	1911788	1917638	+	Malic enzyme (AHRD V3.3 *** A0A2G3BMK9_CAPCH)	SG	SG	24.6383	3.068	1241.85	-3.37691	down	0.0689674	-48.9638	0	0
Solyc12g008960.2	SL4.0ch12	2314978	2318984	+	Calmodulin-binding protein (AHRD V3.3 *** A0A2U1QIJ0_ARTAN)	SG	SG	165.81	63.6413	10725.3	-1.75246	down	0.0311452	-56.2673	0	0
Solyc12g010130.1	SL4.0ch12	3306603	3307901	+	Non-specific serine/threonine protein kinase (AHRD V3.3 *** G4XMX2_SOLLC)	CAMK_CAMKL-CHK1	PK	240.288	83.4797	9950.04	-1.89597	down	0.0335472	-56.5165	0	0
Solyc12g010320.2	SL4.0ch12	3417460	3420517	+	temperature-induced lipocalin	SG	SG	664.034	319.412	19599.1	-1.4259	down	0.0294934	-48.3464	0	0
Solyc12g011310.2	SL4.0ch12	4203131	4204692	-	Glutathione S-transferase-like protein (AHRD V3.3 *** A0A2K3N2T5_TRIPR)	SG	SG	192.41	23.4273	5338.14	-3.40585	down	0.0451476	-75.438	0	0
Solyc12g011450.2	SL4.0ch12	4305918	4307256	+	Chlorophyll a-b binding protein, chloroplastic (AHRD V3.3 *** A0A1U8G201_CAPAN)	SG	SG	3.085	62.3123	1328.33	3.96614	up	0.0925868	42.837	0	0
Solyc12g013580.3	SL4.0ch12	4454376	4461071	+	Peptidyl-prolyl cis-trans isomerase CYP37, chloroplastic (AHRD V3.3 *** A0A1U8GBH5_CAPAN)	SG	SG	79.26	20.7657	5219.42	-2.30137	down	0.0408205	-56.3777	0	0
Solyc12g013690.2	SL4.0ch12	4576882	4579767	-	Monooxygenase (AHRD V3.3 *** Q8H9C4_SOLTU)	SG	SG	1350.46	462.184	59054.6	-1.91706	down	0.0257145	-74.5517	0	0
Solyc12g013700.2	SL4.0ch12	4586567	4588820	+	stem-specific protein TSJT1-like (AHRD V3.3 *** A0A2I4H4H1_9ROSI)	SG	SG	1074	194.142	25748.3	-2.83731	down	0.0295912	-95.8837	0	0
Solyc12g014010.2	SL4.0ch12	4885960	4888637	+	Glycosyltransferase (AHRD V3.3 *** Q94IF2_TOBAC)	SG	SG	154.277	37.6183	7044.96	-2.40631	down	0.033174	-72.5359	0	0
Solyc12g014250.2	SL4.0ch12	5109010	5115125	-	Phosphoenolpyruvate carboxylase (AHRD V3.3 *** A0A2G2VCE6_CAPBA)	SG	SG	6.22567	41.2747	3286.56	2.35682	up	0.0491929	47.9098	0	0
Solyc12g044820.3	SL4.0ch12	59805434	59811286	-	ABC transporter C family member 8 (AHRD V3.3 *** A0A2G2W0I8_CAPBA)	SG	SG	1.69267	18.4907	1886.31	3.08344	up	0.0658749	46.8076	0	0
Solyc12g044950.3	SL4.0ch12	59942092	59943193	-	lipid desaturase	SG	SG	23.7237	356.264	7444.78	3.53833	up	0.0413829	85.5022	0	0
Solyc12g055710.1	SL4.0ch12	61276137	61276901	-	RING/U-box superfamily protein (AHRD V3.3 *** A0A2U1LDD8_ARTAN)	SG	SG	45.3577	8.368	996.43	-2.80638	down	0.0717951	-39.0887	0	0
Solyc12g056480.2	SL4.0ch12	62022450	62024539	+	Protein STAY-GREEN, chloroplastic (AHRD V3.3 *** A0A2G3AE59_CAPAN)	SG	SG	67.1493	10.75	1427.85	-3.01764	down	0.0649207	-46.482	0	0
Solyc12g056590.2	SL4.0ch12	62142506	62144487	+	Ethylene Response Factor D.2	AP2/ERF-ERF	TF	172.976	35.814	5748.53	-2.64198	down	0.0355129	-74.395	0	0
Solyc12g056600.3	SL4.0ch12	62165831	62167094	+	NAD(P)-binding Rossmann-fold superfamily protein (AHRD V3.3 *** A0A2U1PL19_ARTAN),Pfam:PF13561	SG	SG	139.519	20.2853	4547.65	-3.15121	down	0.0408306	-77.1776	0	0
Solyc12g056830.1	SL4.0ch12	62527570	62528322	+	ATP synthase subunit delta, chloroplastic-like (AHRD V3.3 *** A0A2I4F0A5_9ROSI)	SG	SG	7.88633	78.672	1302.06	2.95061	up	0.078067	37.7959	0	0
Solyc12g057080.2	SL4.0ch12	62758048	62759611	+	Glycosyltransferase (AHRD V3.3 *** A0A2G3CNS7_CAPCH)	SG	SG	48.4143	6.98933	1975.92	-3.16091	down	0.0545413	-57.9544	0	0
Solyc12g057140.1	SL4.0ch12	62838863	62839273	+	Unknown protein	SG	SG	298.347	76.6487	3693.27	-2.33027	down	0.0539206	-43.2166	0	0
Solyc12g057150.1	SL4.0ch12	62841500	62841847	-	Unknown protein	SG	SG	732.558	225.445	7929.46	-2.07164	down	0.0417688	-49.5978	0	0
Solyc12g087790.1	SL4.0ch12	62862748	62862973	-	Unknown protein	SG	SG	923.537	268.166	4432.34	-2.15391	down	0.0416044	-51.7713	0	0
Solyc12g088220.2	SL4.0ch12	63229432	63235635	+	SlBCAT1	SG	SG	287.338	71.6013	12419.7	-2.37369	down	0.0390077	-60.8517	0	0
Solyc12g088670.2	SL4.0ch12	63514187	63518324	-	cysteine protease CYP1	SG	SG	56.074	233.142	10483.4	1.6844	up	0.0334753	50.3175	0	0
Solyc12g089160.3	SL4.0ch12	63832343	63835699	-	Protein kinase domain (AHRD V3.3 *** A0A200R7P3_9MAGN)	RLK-Pelle_LRR-XIV	PK	4.58667	28.9317	2084	2.28548	up	0.0564763	40.4679	0	0
Solyc12g089210.2	SL4.0ch12	63885900	63890340	-	Ornithine carbamoyltransferase (AHRD V3.3 *** A0A2G2YA09_CAPAN)	SG	SG	120.288	22.3643	4773.83	-2.79688	down	0.0386014	-72.4554	0	0
Solyc12g094620.3	SL4.0ch12	64287079	64289521	+	catalase	SG	SG	2342.17	6318.93	334885	1.06071	up	0.0280722	37.7851	0	0
Solyc12g098710.2	SL4.0ch12	65655952	65660347	+	15-cis-zeta-carotene isomerase, chloroplastic (AHRD V3.3 *** A0A1U8ESN0_CAPAN)	SG	SG	1186.94	235.744	50781.8	-2.70206	down	0.0253815	-106.458	0	0
Solyc12g098850.2	SL4.0ch12	65762700	65764421	+	ethylene-forming enzyme	SG	SG	28.1737	191.526	5449.76	2.397	up	0.0400298	59.8803	0	0
Solyc12g100170.1	SL4.0ch12	66529755	66530875	+	2-oxoglutarate (2OG) and Fe(II)-dependent oxygenase superfamily protein (AHRD V3.3 *** A0A2U1LXD5_ARTAN)	SG	SG	54.0607	7.02033	1421.68	-3.31185	down	0.0638591	-51.8618	0	0
Solyc07g056540.3	SL4.0ch07	64247199	64252056	+	glycolate oxidase X92888	SG	SG	2.26233	27.7083	1078.56	3.24712	up	0.0866034	37.4942	1.15e-307	3.85e-306
Solyc06g073540.4	SL4.0ch06	42997756	43006297	+	Argonaute4b	SG	SG	11.3083	43.7483	3630.16	1.58192	up	0.0421912	37.494	1.15e-307	3.87e-306
Solyc11g068950.3	SL4.0ch11	51561071	51566219	-	BEL1-like homeodomain protein 1 (AHRD V3.3 *** A0A2G2YH01_CAPAN)	HB-BELL	TF	34.1147	107.371	7053.57	1.2832	up	0.0342408	37.4757	2.29e-307	7.67e-306
Solyc12g049030.1	SL4.0ch12	60137427	60138581	-	Fatty acid desaturase (AHRD V3.3 *** A0A200QRI1_9MAGN)	SG	SG	373.81	978.427	32808.9	1.01752	up	0.0271669	37.4544	5.1e-307	1.7e-305
Solyc01g080220.3	SL4.0ch01	72012518	72014500	+	endo-1,31,4-beta-D-glucanase-like (AHRD V3.3 *** A0A2I4F2Y3_9ROSI)	SG	SG	394.15	240.215	13814.5	-1.0849	down	0.0289765	-37.4409	8.46e-307	2.82e-305
Solyc05g046310.3	SL4.0ch05	57847286	57850068	-	DBH-like monooxygenase (AHRD V3.3 *** AT5G35320.1)	SG	SG	39.5667	13.6923	1728.1	-1.90071	down	0.0508089	-37.409	2.79e-306	9.32e-305
Solyc01g087210.3	SL4.0ch01	74379951	74388524	-	Cellulose synthase (AHRD V3.3 *** M1A916_SOLTU)	SG	SG	33.5593	97.2447	11114.5	1.16417	up	0.0311227	37.4058	3.14e-306	1.05e-304
Solyc04g079530.3	SL4.0ch04	61942086	61944699	+	Major facilitator superfamily protein (AHRD V3.3 *** A0A2U1PWN6_ARTAN)	SG	SG	41.4453	17.8337	3010.5	-1.58867	down	0.0424905	-37.3888	5.94e-306	1.97e-304
Solyc08g028780.1	SL4.0ch08	38846252	38847271	-	DUF868 domain-containing protein (AHRD V3.3 *** A0A1Q3AW51_CEPFO)	SG	SG	164.345	86.87	5934.04	-1.2899	down	0.0345245	-37.3618	1.63e-305	5.42e-304
Solyc08g006930.3	SL4.0ch08	1506295	1509097	-	photosystem I reaction center subunit psaK, chloroplastic (AHRD V3.3 *** A0A2G3AN63_CAPAN)	SG	SG	2.30167	75.3673	1018.14	4.66371	up	0.124945	37.3261	6.2e-305	2.05e-303
Solyc05g016690.3	SL4.0ch05	17892582	17896244	-	Nudix hydrolase (AHRD V3.3 *** A0A2U1KQS6_ARTAN)	SG	SG	52.9383	14.0993	1306.1	-2.27775	down	0.0610851	-37.2882	2.55e-304	8.44e-303
Solyc02g083360.1	SL4.0ch02	44802257	44802637	+	Protein methionine S-oxide reductase (AHRD V3.3 *** A0A2K3M6B6_TRIPR)	SG	SG	496.527	210.546	6310.78	-1.61111	down	0.0432331	-37.2657	5.9e-304	1.95e-302
Solyc09g008020.4	SL4.0ch09	1517829	1523901	+	Cysteine proteinases superfamily protein (AHRD V3.3 *** A0A2U1LH80_ARTAN)	SG	SG	89.7113	42.1823	4494.7	-1.46004	down	0.0392563	-37.1926	9e-303	2.97e-301
Solyc07g007590.1	SL4.0ch07	2212747	2213880	-	arogenate dehydrogenase 2, chloroplastic (AHRD V3.3 *** A0A2G2Z0J0_CAPAN)	SG	SG	90.566	42.3013	3513.18	-1.46735	down	0.0394902	-37.1573	3.34e-302	1.1e-300
Solyc11g069640.2	SL4.0ch11	52332675	52335407	-	Alpha carbonic anhydrase (AHRD V3.3 *** A0A200R5P3_9MAGN)	SG	SG	539.57	224.874	16858.4	-1.63092	down	0.0439056	-37.146	5.1e-302	1.68e-300
Solyc06g053700.1	SL4.0ch06	34335660	34336007	+	hypothetical protein (AHRD V3.3 *** AT1G04330.1)	SG	SG	97.101	22.1563	998.846	-2.50336	down	0.0674834	-37.0959	3.28e-301	1.08e-299
Solyc01g066740.3	SL4.0ch01	67663517	67671845	-	Transducin/WD40 repeat-like superfamily protein (AHRD V3.3 *-* A0A2U1LEC3_ARTAN)	SG	SG	0.52433	10.3037	943.72	3.92212	up	0.105755	37.0868	4.58e-301	1.5e-299
Solyc03g114360.4	SL4.0ch03	58790586	58793647	-	Poly [ADP-ribose] polymerase (AHRD V3.3 *** A0A2I4EPD4_9ROSI)	SG	SG	35.474	16.0533	3132.87	-1.51345	down	0.0408571	-37.0426	2.37e-300	7.74e-299
Solyc10g005920.4	SL4.0ch10	596200	608398	+	enhancer of mRNA-decapping protein 4-like (AHRD V3.3 *** A0A2I4F2H1_9ROSI)	SG	SG	2.53367	15.4883	1805.25	2.2412	up	0.0605145	37.0358	3.04e-300	9.94e-299
Solyc03g113400.4	SL4.0ch03	57982565	57989576	+	TOMLHA1 H+-ATPase	SG	SG	15.6123	53.3323	4896.24	1.40168	up	0.0378517	37.0309	3.64e-300	1.19e-298
Solyc01g111040.4	SL4.0ch01	89802074	89805107	+	Calcium-binding EF-hand family protein (AHRD V3.3 *** A0A2U1MN65_ARTAN)	SG	SG	98.6543	33.8283	4072.63	-1.9108	down	0.0516631	-36.9858	1.93e-299	6.3e-298
Solyc07g043510.3	SL4.0ch07	57208721	57214495	+	Cysteine proteinases superfamily protein (AHRD V3.3 *** F4J076_ARATH)	SG	SG	77.5513	35.2753	3129.83	-1.50632	down	0.0407534	-36.9617	4.72e-299	1.54e-297
Solyc04g072160.3	SL4.0ch04	57118204	57120808	-	ripening regulated protein DDTFR8	SG	SG	24.9013	3.23567	695.574	-3.3102	down	0.0895693	-36.9569	5.65e-299	1.83e-297
Solyc12g010710.1	SL4.0ch12	3673867	3674289	-	Unknown protein	SG	SG	288.679	137.291	4196.84	-1.44226	down	0.0390569	-36.9271	1.7e-298	5.5e-297
Solyc11g010520.1	SL4.0ch11	3604589	3605616	+	glycine-rich cell wall structural protein-like (AHRD V3.3 *** XP_004250142.1)	SG	SG	133.104	41.058	1504.03	-2.06282	down	0.0558979	-36.9033	4.09e-298	1.32e-296
Solyc01g095430.3	SL4.0ch01	78941754	78945047	-	Protein CURVATURE THYLAKOID 1A, chloroplastic (AHRD V3.3 *** A0A2G2YXY1_CAPAN)	SG	SG	9.676	68.331	1468.08	2.45065	up	0.0664116	36.901	4.45e-298	1.44e-296
Solyc02g063490.3	SL4.0ch02	33591490	33596645	-	Malate dehydrogenase (AHRD V3.3 *** A0A2G2XBH7_CAPBA)	SG	SG	142.76	76.947	8433.37	-1.26053	down	0.0341676	-36.8926	6.06e-298	1.96e-296
Solyc01g006950.3	SL4.0ch01	1523134	1525355	-	syntaxin-121-like (AHRD V3.3 *** A0A2I4H4W7_9ROSI)	SG	SG	374.627	162.703	18266.5	-1.57179	down	0.0426071	-36.8904	6.58e-298	2.12e-296
Solyc02g069460.3	SL4.0ch02	37355266	37356665	-	Photosystem I reaction center subunit III, chloroplastic (AHRD V3.3 *** A0A1U8FJA0_CAPAN)	SG	SG	16.6917	87.0523	2019.05	2.01088	up	0.054532	36.8752	1.16e-297	3.72e-296
Solyc11g012780.3	SL4.0ch11	5608350	5608610	+	Calcium-dependent lipid-binding (CaLB domain) family protein (AHRD V3.3 *** A0A2U1LMA8_ARTAN)	SG	SG	316.512	127.751	2723.45	-1.67977	down	0.0455785	-36.8544	2.49e-297	8.01e-296
Solyc12g042600.2	SL4.0ch12	57582021	57584154	-	Glycosyltransferase (AHRD V3.3 *** B1Q468_ANTMA)	SG	SG	4.287	32.9503	1294.71	2.56837	up	0.0697427	36.8264	6.98e-297	2.24e-295
Solyc09g090970.4	SL4.0ch09	66441109	66442528	-	pathogenesis-related protein STH-2-like (AHRD V3.3 *** A0A1U7Y3H6_NICSY)	SG	SG	816.332	335.046	21411.6	-1.65263	down	0.0448778	-36.8251	7.34e-297	2.35e-295
Solyc04g054980.3	SL4.0ch04	52814068	52815421	+	PLAT/LH2 domain (AHRD V3.3 *** A0A200QB70_9MAGN)	SG	SG	46.6023	176.31	5898.35	1.54982	up	0.0421036	36.8096	1.29e-296	4.14e-295
Solyc07g019670.4	SL4.0ch07	12786444	12795822	+	Peroxisomal fatty acid beta-oxidation multifunctional protein (AHRD V3.3 *** B6SXV4_MAIZE)	SG	SG	91.2987	54.7153	9277.04	-1.10907	down	0.0301444	-36.7918	2.5e-296	7.96e-295
Solyc06g061210.4	SL4.0ch06	36873608	36876943	-	Fucosyltransferase 2 (AHRD V3.3 *** A0A1P8B2Z4_ARATH)	SG	SG	175.749	73.1533	10859.7	-1.63217	down	0.0443747	-36.7816	3.63e-296	1.16e-294
Solyc02g088100.3	SL4.0ch02	48322181	48324053	-	expansin precursor 5	SG	SG	25.6683	92.7333	3892.3	1.48289	up	0.0403259	36.7726	5.07e-296	1.61e-294
Solyc06g071990.4	SL4.0ch06	42017906	42020312	+	P-loop containing nucleoside triphosphate hydrolases superfamily protein (AHRD V3.3 *-* A0A2U1N2C4_ARTAN)	SG	SG	102.389	42.6713	4247.21	-1.63094	down	0.044353	-36.7718	5.21e-296	1.66e-294
Solyc06g065260.3	SL4.0ch06	38342178	38345988	+	Receptor-like protein kinase (AHRD V3.3 *** A0A2R6RP54_ACTCH)	RLK-Pelle_LRR-XI-1	PK	1.57	14.9157	1221.29	2.88271	up	0.0784685	36.7371	1.87e-295	5.92e-294
Solyc08g014090.1	SL4.0ch08	3648338	3648898	+	Unknown protein	SG	SG	77.6867	19.4143	1306.97	-2.37031	down	0.064556	-36.7172	3.89e-295	1.23e-293
Solyc07g056000.2	SL4.0ch07	63818658	63820123	+	Xyloglucan endotransglucosylase/hydrolase (AHRD V3.3 *** Q43528_SOLLC)	SG	SG	197.886	119.72	9400.88	-1.09517	down	0.0298634	-36.6728	1.98e-294	6.26e-293
Solyc04g072400.4	SL4.0ch04	57363336	57368693	+	hypothetical protein (AHRD V3.3 *** AT1G36320.1)	SG	SG	55.918	25.8723	3770.72	-1.48148	down	0.0404716	-36.6054	2.35e-293	7.42e-292
Solyc02g063520.3	SL4.0ch02	33641304	33642830	+	Homeobox-leucine zipper protein HAT22 (AHRD V3.3 *** A0A2G2XBJ3_CAPBA)	HB-HD-ZIP	TF	132.52	63.4577	5276.04	-1.43222	down	0.0391465	-36.5861	4.76e-293	1.5e-291
Solyc10g047030.3	SL4.0ch10	38229680	38234551	+	LEXYL1	SG	SG	7.41467	0.75433	611.797	-3.65922	down	0.10025	-36.5008	1.08e-291	3.39e-290
Solyc04g007580.1	SL4.0ch04	1297135	1297629	+	DUF4228 domain-containing protein (AHRD V3.3 *** A0A1Q3CT45_CEPFO)	SG	SG	126.378	47.609	2030.2	-1.78011	down	0.0488162	-36.4655	3.91e-291	1.23e-289
Solyc09g009690.3	SL4.0ch09	3118090	3122817	+	Inosine/uridine-preferring nucleoside hydrolase domain-containing protein (AHRD V3.3 *** A0A2U1L4C1_ARTAN)	SG	SG	162.515	92.2403	9354.19	-1.18793	down	0.0325892	-36.4515	6.51e-291	2.04e-289
Solyc12g009560.2	SL4.0ch12	2867737	2871688	+	EIN3-binding F-box protein 1	SG	SG	57.664	29.177	5650.08	-1.35248	down	0.0371096	-36.4456	8.07e-291	2.53e-289
Solyc02g067840.3	SL4.0ch02	35966289	35970357	+	altered inheritance of mitochondria protein 32-like (AHRD V3.3 *** A0A2I4HUQ2_9ROSI)	SG	SG	144.569	83.3557	7758.2	-1.16379	down	0.0319442	-36.432	1.33e-290	4.15e-289
Solyc02g090890.4	SL4.0ch02	50409125	50414725	-	zeaxanthin epoxidase	SG	SG	8.65267	39.8703	2506.66	1.83217	up	0.0502949	36.4285	1.51e-290	4.7e-289
Solyc03g098020.4	SL4.0ch03	54880087	54887289	+	Alpha/beta-Hydrolases superfamily protein (AHRD V3.3 *** Q94AM5_ARATH)	SG	SG	42.1317	18.791	2651.16	-1.53499	down	0.0421576	-36.4107	2.88e-290	8.98e-289
Solyc10g079420.1	SL4.0ch10	60070408	60071025	+	Calcium-dependent protein kinase (AHRD V3.3 *-* CDPK_DAUCA)	SG	SG	794.14	492.436	18248.8	-1.0591	down	0.0291095	-36.3833	7.82e-290	2.43e-288
Solyc07g005200.3	SL4.0ch07	176202	180213	+	Synaptobrevin-like protein (AHRD V3.3 *** A0A2U1NP32_ARTAN)	SG	SG	161.746	91.396	6623.94	-1.19301	down	0.0328363	-36.332	5.06e-289	1.57e-287
Solyc05g005150.1	SL4.0ch05	181988	183100	-	F-box/Kelch repeat-containing F-box family protein (AHRD V3.3 *** C4PVT9_ARATH)	SG	SG	145.39	74.218	5672.13	-1.33822	down	0.0368531	-36.3122	1.04e-288	3.22e-287
Solyc02g079190.3	SL4.0ch02	41784889	41790204	+	Protein AUXIN SIGNALING F-BOX 3 (AHRD V3.3 *** A0A2G3D604_CAPCH)	SG	SG	6.28067	30.9223	2029.94	1.92939	up	0.0531745	36.2842	2.87e-288	8.9e-287
Solyc01g006400.4	SL4.0ch01	1029053	1030812	-	Pistil extensin like protein, partial CDS only (AHRD V3.3 *-* Q7DLN2_TOBAC)	SG	SG	15.118	97.091	2103.47	2.31092	up	0.0637061	36.2747	4.05e-288	1.25e-286
Solyc08g007240.4	SL4.0ch08	1831776	1835942	+	Nudix hydrolase 8 (AHRD V3.3 *** A0A1U8EVF7_CAPAN)	SG	SG	5.42733	36.951	1416.99	2.39936	up	0.066151	36.2709	4.65e-288	1.44e-286
Solyc10g085020.3	SL4.0ch10	63509529	63511437	-	Tubulin beta chain (AHRD V3.3 *** A0A1U8EHY4_CAPAN)	SG	SG	201.098	118.444	11185.6	-1.1343	down	0.0313258	-36.2098	4.27e-287	1.31e-285
Solyc10g050060.2	SL4.0ch10	46705546	46708050	-	C2 domain-containing protein (AHRD V3.3 *** B1Q483_CAPCH)	SG	SG	166.16	90.3033	6892.23	-1.24913	down	0.0345002	-36.2063	4.84e-287	1.49e-285
Solyc02g084720.3	SL4.0ch02	45832167	45838767	-	beta-galactosidase 6	SG	SG	5.91533	29.0163	2522.67	1.92481	up	0.0532404	36.1531	3.32e-286	1.02e-284
Solyc07g005390.3	SL4.0ch07	282557	288448	+	Aldehyde dehydrogenase 11A3 (AHRD V3.3 *** A0A2H1ZE23_ARATH)	SG	SG	3.457	25.3023	1507.91	2.4929	up	0.0690297	36.1134	1.4e-285	4.29e-284
Solyc04g009740.4	SL4.0ch04	3097823	3108231	-	Exocyst subunit Exo70 family protein (AHRD V3.3 *** A0A2G3CEA8_CAPCH)	SG	SG	6.02167	30.798	1849.95	1.98386	up	0.0549618	36.0953	2.69e-285	8.25e-284
Solyc01g103430.4	SL4.0ch01	84331249	84340993	+	Shaggy-related protein kinase kappa (AHRD V3.3 *** A0A2G3BUT0_CAPCH)	CMGC_GSK	PK	18.056	65.7897	4161.6	1.49541	up	0.0414302	36.0948	2.74e-285	8.38e-284
Solyc06g050510.3	SL4.0ch06	30917688	30924730	-	SNF2 domain-containing protein CLASSY 1 (AHRD V3.3 *** A0A1U8GWM4_CAPAN)	SNF2	TR	5.83667	25.3187	2966.78	1.74634	up	0.0483915	36.0878	3.53e-285	1.08e-283
Solyc05g014390.4	SL4.0ch05	8300115	8306385	+	ABC transporter (AHRD V3.3 *-* A0A200RCP7_9MAGN)	SG	SG	14.947	50.4743	6829.45	1.38381	up	0.0383645	36.07	6.69e-285	2.04e-283
Solyc08g067260.4	SL4.0ch08	54412568	54416413	+	3-ketoacyl-CoA synthase (AHRD V3.3 *** A0A1U8DS82_CAPAN)	SG	SG	16.58	65.8803	3276.07	1.62077	up	0.0449368	36.0678	7.26e-285	2.21e-283
Solyc10g011910.4	SL4.0ch10	3977587	3979527	-	WRKY transcription factor 25	WRKY	TF	30.7087	7.416	989.045	-2.41898	down	0.0671107	-36.0446	1.68e-284	5.09e-283
Solyc02g082340.3	SL4.0ch02	44029553	44037149	-	RNA polymerase I-specific transcription initiation factor RRN3 (AHRD V3.3 *** A0A2I4H2G7_9ROSI)	SG	SG	55.957	154.844	10261.5	1.09819	up	0.0304804	36.0294	2.9e-284	8.81e-283
Solyc01g057000.3	SL4.0ch01	51153163	51155590	+	Universal stress protein	SG	SG	319.409	202.354	18849.4	-1.02855	down	0.0285636	-36.009	6.04e-284	1.83e-282
Solyc04g008100.3	SL4.0ch04	1788265	1789593	-	RING-type E3 ubiquitin transferase (AHRD V3.3 *** A0A2G2ZH40_CAPAN)	SG	SG	90.0583	40.9947	4067.15	-1.50508	down	0.0418123	-35.9962	9.6e-284	2.9e-282
Solyc06g009270.3	SL4.0ch06	3229511	3239618	-	Diacylglycerol kinase (AHRD V3.3 *** A0A2G3ATC8_CAPCH)	SG	SG	73.8547	37.0733	4849.01	-1.36493	down	0.0379566	-35.9603	3.49e-283	1.05e-281
Solyc08g075750.4	SL4.0ch08	57980695	57987752	+	ATP-dependent Clp protease proteolytic subunit (AHRD V3.3 *** A0A2G3DD48_CAPCH)	SG	SG	104.533	53.441	4782.59	-1.34004	down	0.0372713	-35.9537	4.44e-283	1.34e-281
Solyc12g100260.1	SL4.0ch12	66573807	66573971	+	Fatty acid desaturase (AHRD V3.3 *-* A0A200QRI1_9MAGN)	SG	SG	140.029	3030.06	10320.1	4.06923	up	0.113252	35.9309	1.01e-282	3.03e-281
Solyc11g012140.2	SL4.0ch11	5114648	5131550	-	Isoleucine--tRNA ligase, cytoplasmic (AHRD V3.3 *** A0A2G2VDD1_CAPBA)	SG	SG	21.9263	66.4203	7114.26	1.22883	up	0.0342441	35.8844	5.35e-282	1.61e-280
Solyc08g060810.3	SL4.0ch08	43675779	43679083	-	EIN3-binding F-box protein 2	SG	SG	90.8383	51.858	9132.58	-1.18025	down	0.0329124	-35.8603	1.27e-281	3.81e-280
Solyc08g078460.3	SL4.0ch08	60370652	60373463	+	Oxidoreductase family protein (AHRD V3.3 *** A0A2U1N6F1_ARTAN)	SG	SG	74.198	35.804	3729.7	-1.42331	down	0.0396957	-35.8555	1.51e-281	4.52e-280
Solyc03g115410.3	SL4.0ch03	59557431	59562919	+	Plant intracellular Ras-group-related LRR protein (AHRD V3.3 *** A0A2R6PRR8_ACTCH)	SG	SG	53.417	22.3613	2391.56	-1.62593	down	0.0453807	-35.8287	3.95e-281	1.18e-279
Solyc01g105050.3	SL4.0ch01	85639523	85640691	+	Chlorophyll a-b binding protein, chloroplastic (AHRD V3.3 *** A0A2G3AWK5_CAPCH)	SG	SG	1.19067	45.5373	979.013	4.88458	up	0.136363	35.8205	5.29e-281	1.58e-279
Solyc02g079230.3	SL4.0ch02	41824857	41828987	-	vesicle-associated protein 4-1-like (AHRD V3.3 *** A0A2I4H6S4_9ROSI)	SG	SG	114.873	60.8187	4719.81	-1.28727	down	0.0359376	-35.8197	5.45e-281	1.63e-279
Solyc03g113270.3	SL4.0ch03	57884788	57887006	+	LEVAHOX1G L.esculentum homeobox	HB-HD-ZIP	TF	229.549	136.926	13623.4	-1.11513	down	0.0311355	-35.8153	6.39e-281	1.91e-279
Solyc02g067580.3	SL4.0ch02	35755039	35757321	+	B12D protein (AHRD V3.3 *** Q9XHD5_IPOBA)	SG	SG	163.805	78.5037	4305.43	-1.42912	down	0.0399566	-35.7669	3.62e-280	1.08e-278
Solyc02g079750.4	SL4.0ch02	42179568	42182135	+	Quinone reductase (AHRD V3.3 *** F8WQS4_NICBE)	SG	SG	229.048	129.235	7456.7	-1.19625	down	0.0334472	-35.7654	3.81e-280	1.13e-278
Solyc06g069040.4	SL4.0ch06	40474533	40475841	-	glutathione S-transferase T4	SG	SG	139.293	68.9853	4440.03	-1.38292	down	0.0386697	-35.7623	4.26e-280	1.26e-278
Solyc03g117950.3	SL4.0ch03	61374547	61381305	-	ATP-dependent Clp protease ATP-binding subunit-like protein chloroplastic (AHRD V3.3 *** A0A2P6U503_CHLSO)	SG	SG	93.1027	57.893	12263.5	-1.05572	down	0.0295389	-35.7398	9.52e-280	2.82e-278
Solyc04g074950.3	SL4.0ch04	58796324	58801238	+	Dihydrofolate reductase (AHRD V3.3 *** A0A1P8B8P6_ARATH)	SG	SG	60.4797	22.938	4887.91	-1.76649	down	0.0494565	-35.718	2.07e-279	6.15e-278
Solyc05g014320.3	SL4.0ch05	8216874	8219720	-	alpha/beta-Hydrolases superfamily protein (AHRD V3.3 *** AT3G27320.2)	SG	SG	37.9207	15.373	2232.95	-1.66986	down	0.0467932	-35.686	6.52e-279	1.93e-277
Solyc04g071650.4	SL4.0ch04	56437669	56444585	+	Cellulose synthase (AHRD V3.3 *** K4BTF5_SOLLC)	SG	SG	1.625	12.9147	1156.79	2.62205	up	0.0734871	35.6804	7.95e-279	2.35e-277
Solyc07g045440.1	SL4.0ch07	58422724	58423953	-	Fasciclin-like arabinogalactan protein 2 (AHRD V3.3 *** A0A2G3BYC2_CAPCH)	SG	SG	2.58267	34.9623	915.355	3.39011	up	0.0952031	35.6092	1.01e-277	2.97e-276
Solyc01g103220.3	SL4.0ch01	84137365	84141825	+	Cytochrome c (AHRD V3.3 *** A0A2G3BUT2_CAPCH)	SG	SG	582.666	331.513	15557.1	-1.18472	down	0.0332827	-35.5958	1.63e-277	4.79e-276
Solyc05g015380.2	SL4.0ch05	10495626	10496558	+	DNA-binding HORMA (AHRD V3.3 *-* A0A200R484_9MAGN)	SG	SG	72.6177	19.21	1035.22	-2.28855	down	0.0643058	-35.5885	2.11e-277	6.2e-276
Solyc03g114000.3	SL4.0ch03	58471948	58474250	+	LIM domain-containing protein (AHRD V3.3 *** A0A1Q3BSR2_CEPFO)	LIM	TF	189.085	105.46	7379.91	-1.21236	down	0.0340698	-35.5847	2.42e-277	7.1e-276
Solyc01g008960.3	SL4.0ch01	2923839	2932586	+	Argonaute 4a	SG	SG	33.942	97.1977	9160.69	1.14673	up	0.0322448	35.5634	5.16e-277	1.51e-275
Solyc01g088100.4	SL4.0ch01	75202742	75206987	+	Zinc finger transcription factor 12	SG	SG	4.50333	24.058	1697.98	2.05004	up	0.0576891	35.5359	1.37e-276	4.01e-275
Solyc07g056500.4	SL4.0ch07	64222292	64223430	-	glutathione S-transferase T5	SG	SG	287.227	145.658	9869.3	-1.34904	down	0.0380241	-35.4787	1.05e-275	3.06e-274
Solyc07g056685.1	SL4.0ch07	64403596	64404582	+	Unknown protein	SG	SG	39.0283	2.60467	542.542	-4.2591	down	0.120078	-35.4694	1.46e-275	4.25e-274
Solyc06g072845.1	SL4.0ch06	42592958	42594928	+	hypothetical protein (AHRD V3.3 *** AT5G17165.1)	SG	SG	128.147	484.809	8504.85	1.55084	up	0.0437496	35.4482	3.1e-275	9.01e-274
Solyc07g062970.3	SL4.0ch07	65438353	65441814	+	protein phosphatase 2C	SG	SG	213.768	137.936	12820.3	-1.00197	down	0.0282751	-35.4365	4.68e-275	1.36e-273
Solyc04g007250.1	SL4.0ch04	1009811	1010608	-	transmembrane protein (AHRD V3.3 *** AT1G25400.2)	SG	SG	41.3567	10.168	987.17	-2.39058	down	0.0676059	-35.3605	6.92e-274	2.01e-272
Solyc07g008560.3	SL4.0ch07	3474514	3481851	+	Purple acid phosphatase (AHRD V3.3 *** A0A2G2WCI9_CAPBA)	SG	SG	10.877	47.1197	2847.65	1.74182	up	0.0492918	35.3368	1.6e-273	4.63e-272
Solyc11g006990.2	SL4.0ch11	1523888	1526798	-	Protein trichome birefringence-like 36 (AHRD V3.3 *** A0A2G2Y6D1_CAPAN)	SG	SG	66.7873	194.342	8086.27	1.17021	up	0.0331401	35.3109	4e-273	1.16e-271
Solyc02g070260.4	SL4.0ch02	38036360	38062513	+	Outer arm dynein light chain 1 protein (AHRD V3.3 *** A0A2U1P7A2_ARTAN)	SG	SG	1.19667	8.62767	1219.78	2.48009	up	0.0702746	35.2913	7.97e-273	2.3e-271
Solyc07g026650.3	SL4.0ch07	30389797	30391389	-	1-aminocyclopropane-1-carboxylate oxidase 5	SG	SG	25.1897	6.70367	1040.2	-2.28206	down	0.0646693	-35.2882	8.92e-273	2.57e-271
Solyc10g078550.4	SL4.0ch10	59456580	59460803	-	glutamate dehydrogenase	SG	SG	286.454	180.293	24788.1	-1.03752	down	0.0294234	-35.2616	2.27e-272	6.55e-271
Solyc11g006910.3	SL4.0ch11	1468027	1468404	-	Ferredoxin (AHRD V3.3 *** K4D4V2_SOLLC)	SG	SG	150.9	54.0343	1830.3	-1.85013	down	0.0525128	-35.232	6.46e-272	1.86e-270
Solyc02g083380.3	SL4.0ch02	44808390	44809193	+	Big1 (AHRD V3.3 *-* AT2G17710.1)	SG	SG	105.514	47.656	2532.81	-1.51611	down	0.0430344	-35.2303	6.87e-272	1.97e-270
Solyc11g012450.2	SL4.0ch11	5341232	5345114	-	Inositol transporter 4	SG	SG	3.43067	24.3317	1220.29	2.45477	up	0.06969	35.2241	8.56e-272	2.45e-270
Solyc04g081960.1	SL4.0ch04	63768746	63769453	-	Syringolide-induced protein 14-1-1 (AHRD V3.3 *** A0A2K3M7L2_TRIPR)	SG	SG	57.121	16.6153	1245.07	-2.15012	down	0.0610489	-35.2197	1e-271	2.86e-270
Solyc02g079460.1	SL4.0ch02	41995454	41997052	+	FAD-binding Berberine family protein (AHRD V3.3 *** A0A2U1MQE5_ARTAN)	SG	SG	89.5277	46.063	5027.93	-1.33032	down	0.037781	-35.2112	1.35e-271	3.85e-270
Solyc04g056390.3	SL4.0ch04	53482146	53485839	-	Isopentenyl-diphosphate Delta-isomerase (AHRD V3.3 *** A0A2L0V4K4_9APIA)	SG	SG	322.132	195.457	15476.6	-1.09008	down	0.0309878	-35.1777	4.38e-271	1.25e-269
Solyc01g107590.3	SL4.0ch01	87399828	87403587	+	Cinnamyl alcohol dehydrogenase (AHRD V3.3 *** J7FMA4_NICAT)	SG	SG	3.24367	30.2987	1001.46	2.8567	up	0.0812209	35.172	5.37e-271	1.53e-269
Solyc06g005490.3	SL4.0ch06	519117	525518	+	Triosephosphate isomerase (AHRD V3.3 *** A0A200R1E9_9MAGN)	SG	SG	212.467	124.499	8471.47	-1.14226	down	0.0324789	-35.1692	5.91e-271	1.68e-269
Solyc04g080580.3	SL4.0ch04	62673493	62677334	+	Carbohydrate kinase-like (AHRD V3.3 *** Q657Z1_ORYSJ)	SG	SG	15.8823	70.6907	2409.06	1.78249	up	0.0507011	35.1567	9.18e-271	2.61e-269
Solyc07g053640.1	SL4.0ch07	62018515	62019978	+	Arabinogalactan-protein (AHRD V3.3 *-* Q41256_NICAL)	SG	SG	28.524	100.854	3919.65	1.45181	up	0.0413182	35.1372	1.82e-270	5.18e-269
Solyc02g086452.1	SL4.0ch02	47137803	47144326	+	titin isoform X3 (AHRD V3.3 *-* XP_004232326.1)	SG	SG	0.82267	11.1093	954.493	3.38028	up	0.0964431	35.0495	3.97e-269	1.13e-267
Solyc02g063355.1	SL4.0ch02	33454943	33457980	-	Calcium-dependent lipid-binding (CaLB domain) family protein (AHRD V3.3 *** A0A2U1LMA8_ARTAN)	SG	SG	260.887	125.714	7084.21	-1.42171	down	0.0405969	-35.0203	1.11e-268	3.13e-267
Solyc02g078840.4	SL4.0ch02	41472201	41478488	+	Secretory carrier-associated membrane protein (AHRD V3.3 *** A0A1U8FU36_CAPAN)	SG	SG	150.951	89.7997	7293.52	-1.11974	down	0.0319898	-35.0031	2.02e-268	5.71e-267
Solyc03g114970.3	SL4.0ch03	59254263	59255567	-	Protein SPIRAL1 (AHRD V3.3 *** A0A2G3A261_CAPAN)	SG	SG	29.3447	127.57	2268.76	1.75208	up	0.0500574	35.0014	2.15e-268	6.06e-267
Solyc03g096980.1	SL4.0ch03	53921004	53922530	-	Cytochrome P450 (AHRD V3.3 *** A0A200R6R8_9MAGN)	SG	SG	4.16667	32.0167	1110.4	2.57269	up	0.0736315	34.9401	1.83e-267	5.16e-266
Solyc08g005010.4	SL4.0ch08	26915	33223	-	CAAX amino terminal protease (AHRD V3.3 *** A0A200PSV1_9MAGN)	SG	SG	3.29367	26.6323	1083.99	2.6449	up	0.0757398	34.9209	3.58e-267	1.01e-265
Solyc05g009910.3	SL4.0ch05	4178050	4182012	-	coiled-coil domain-containing protein 130-like (AHRD V3.3 *** A0A2I4EWB9_9ROSI)	SG	SG	139.237	79.8283	6281.92	-1.17392	down	0.0336283	-34.9086	5.51e-267	1.55e-265
Solyc04g054690.3	SL4.0ch04	52347276	52349787	-	ascorbate oxidase	SG	SG	63.333	30.3027	4540.34	-1.43511	down	0.0411469	-34.8777	1.62e-266	4.56e-265
Solyc11g072920.2	SL4.0ch11	54142042	54143401	-	Peroxidase (AHRD V3.3 *** K4DAZ8_SOLLC)	SG	SG	99.8713	49.7877	3539.65	-1.37538	down	0.0395437	-34.7812	4.68e-265	1.31e-263
Solyc03g034250.4	SL4.0ch03	5801677	5809218	-	peptidase M50B-like protein (AHRD V3.3 *** AT1G67060.1),Pfam:PF13398	SG	SG	54.0947	23.7677	2480.93	-1.5567	down	0.0447826	-34.7613	9.35e-265	2.62e-263
Solyc12g014490.3	SL4.0ch12	5493995	5498196	+	65-kDa microtubule-associated protein 1-like (AHRD V3.3 *** Q9FEV7_TOBAC),Pfam:PF03999	SG	SG	2.03867	20.9933	945.196	2.99762	up	0.0862549	34.753	1.25e-264	3.49e-263
Solyc07g045090.3	SL4.0ch07	58087515	58089286	+	2-alkenal reductase (NADP(+)-dependent)-like (AHRD V3.3 *** A0A2I4GX13_9ROSI)	SG	SG	100.819	38.9407	4423.41	-1.73853	down	0.0500415	-34.7417	1.85e-264	5.18e-263
Solyc03g063600.4	SL4.0ch03	31212939	31217322	+	Guanylate kinase 1 (AHRD V3.3 *** A0A2G2X5F7_CAPBA)	SG	SG	172.143	110.021	11623	-1.01536	down	0.029241	-34.7237	3.46e-264	9.66e-263
Solyc02g061770.4	SL4.0ch02	31289176	31290987	+	chitinase 2	SG	SG	85.8483	40.1647	3014.7	-1.4653	down	0.0422362	-34.6931	1e-263	2.8e-262
Solyc03g118810.1	SL4.0ch03	62070007	62070501	+	Calcium-binding allergen Ole e 8 (AHRD V3.3 *** A0A2G2WQF6_CAPBA)	SG	SG	154.87	69.9047	2598.35	-1.51791	down	0.0437886	-34.6644	2.71e-263	7.55e-262
Solyc01g109710.3	SL4.0ch01	88945433	88948287	-	Adenine nucleotide alpha hydrolases-like superfamily protein (AHRD V3.3 *** Q9SIJ8_ARATH)	SG	SG	391.138	235.089	15276.4	-1.1046	down	0.0318675	-34.6624	2.91e-263	8.09e-262
Solyc12g010030.3	SL4.0ch12	3205106	3207026	-	Leucine aminopeptidase, chloroplastic (AHRD V3.3 *** AMPL_SOLTU)	SG	SG	16.7673	2.351	617.055	-3.20084	down	0.0924224	-34.6327	8.14e-263	2.26e-261
Solyc04g077020.3	SL4.0ch04	59980128	59982976	+	Tubulin alpha chain (AHRD V3.3 *** A0A1U8GD16_CAPAN)	SG	SG	195.691	546.961	26753	1.1117	up	0.0321041	34.628	9.59e-263	2.66e-261
Solyc04g074840.3	SL4.0ch04	58708557	58712480	-	Protein DETOXIFICATION (AHRD V3.3 *** A0A218X5P1_PUNGR)	SG	SG	220.367	140.373	15830.4	-1.02089	down	0.0295248	-34.5773	5.55e-262	1.54e-260
Solyc02g078340.4	SL4.0ch02	41049571	41051969	+	Heat stress transcription factor B-2b (AHRD V3.3 *** A0A2G3D674_CAPCH)	HSF	TF	50.1973	12.5587	1002.82	-2.36439	down	0.0683849	-34.5748	6.04e-262	1.67e-260
Solyc03g111280.1	SL4.0ch03	56312737	56314215	-	Cytochrome P450 (AHRD V3.3 *** A0A200QGE7_9MAGN)	SG	SG	14.2037	0.48133	541.624	-5.30499	down	0.153506	-34.5588	1.05e-261	2.9e-260
Solyc05g052210.3	SL4.0ch05	61886062	61889111	-	transmembrane protein (AHRD V3.3 *-* AT3G51580.1)	SG	SG	48.1767	22.004	2578.64	-1.50211	down	0.0434766	-34.5499	1.43e-261	3.94e-260
Solyc04g079420.3	SL4.0ch04	61905111	61908709	+	Disease resistance protein (CC-NBS-LRR class) family (AHRD V3.3 *** A0A1P8BE24_ARATH)	SG	SG	24.21	75.586	5734.22	1.27158	up	0.0368264	34.5291	2.94e-261	8.1e-260
Solyc04g071610.4	SL4.0ch04	56386692	56388109	+	Abscicic acid stress ripening 1	SG	SG	17026.4	8552.31	434430	-1.36172	down	0.0394464	-34.5208	3.92e-261	1.08e-259
Solyc12g055730.3	SL4.0ch12	61316763	61320764	+	Alpha/beta-Hydrolases superfamily protein (AHRD V3.3 *** F4JFU8_ARATH)	SG	SG	11.8023	1.631	584.922	-3.22026	down	0.0933562	-34.4943	9.75e-261	2.68e-259
Solyc04g071890.3	SL4.0ch04	56725788	56727896	+	Peroxidase (AHRD V3.3 *** K4BTH6_SOLLC)	SG	SG	1358.49	766.774	67456.6	-1.19653	down	0.0346905	-34.4916	1.07e-260	2.95e-259
Solyc04g082630.3	SL4.0ch04	64219871	64223003	-	Glyceraldehyde-3-phosphate dehydrogenase (AHRD V3.3 *** A0A2G2X1C8_CAPBA)	SG	SG	0.495	27.1187	967.844	5.40094	up	0.156849	34.434	7.82e-260	2.14e-258
Solyc05g055440.1	SL4.0ch05	64474252	64474695	-	Histone H2B (AHRD V3.3 *** A0A1U8HBK7_CAPAN)	SG	SG	506.468	291.923	8171.29	-1.1645	down	0.033829	-34.423	1.14e-259	3.12e-258
Solyc06g048410.4	SL4.0ch06	28699012	28701634	+	iron superoxide dismutase	SG	SG	156.253	82.8503	6606.19	-1.28365	down	0.0373126	-34.4026	2.31e-259	6.32e-258
Solyc04g071600.3	SL4.0ch04	56378386	56380000	+	Abscisic acid stress ripening 5	SG	SG	1002	198.706	29858.5	-2.7017	down	0.0785528	-34.3934	3.17e-259	8.66e-258
Solyc08g083280.3	SL4.0ch08	63931227	63933681	+	Alcohol dehydrogenase 1 (AHRD V3.3 *** A0A1U8G0C8_CAPAN)	SG	SG	40.009	16.055	1923.4	-1.68684	down	0.0490471	-34.3922	3.3e-259	9e-258
Solyc09g066200.1	SL4.0ch09	60736867	60737178	-	Unknown protein	SG	SG	74.1363	9.56167	639.36	-3.33083	down	0.0968554	-34.3897	3.6e-259	9.81e-258
Solyc12g006460.2	SL4.0ch12	941168	945926	-	Cytochrome P450 (AHRD V3.3 *** A0A200PPF3_9MAGN)	SG	SG	0.52733	33.7433	1021.49	5.61037	up	0.163185	34.3804	4.96e-259	1.35e-257
Solyc12g017250.2	SL4.0ch12	6480494	6484280	+	photosystem II 10 kDa polypeptide, chloroplastic (AHRD V3.3 *** A0A2I4F6M0_9ROSI)	SG	SG	197.793	77.699	4830.15	-1.71606	down	0.0499327	-34.3675	7.72e-259	2.1e-257
Solyc09g098310.3	SL4.0ch09	68226921	68228930	+	Unknown protein	SG	SG	500.549	310.473	14258.7	-1.05925	down	0.0308401	-34.3465	1.59e-258	4.32e-257
Solyc03g121040.4	SL4.0ch03	63713866	63716610	+	Taurine catabolism dioxygenase TauD/TfdA (AHRD V3.3 *** A0A200QPY7_9MAGN)	SG	SG	99.3933	53.6887	4132.31	-1.25786	down	0.0366532	-34.3179	4.24e-258	1.15e-256
Solyc09g090685.1	SL4.0ch09	66227147	66229186	-	Unknown protein	SG	SG	45.1227	3.58433	538.093	-4.00608	down	0.116986	-34.2441	5.35e-257	1.45e-255
Solyc03g065340.3	SL4.0ch03	37509235	37517994	+	Alpha-1,4 glucan phosphorylase (AHRD V3.3 *** A0A2G3CMG9_CAPCH)	SG	SG	12.4633	42.212	3823.86	1.38929	up	0.0405848	34.2318	8.15e-257	2.2e-255
Solyc01g106830.4	SL4.0ch01	86885225	86885778	+	Phytosulfokine (AHRD V3.3 *** A0A2U1MA32_ARTAN)	SG	SG	41.7723	1.648	500.821	-5.0569	down	0.147752	-34.2255	1.01e-256	2.72e-255
Solyc06g066030.4	SL4.0ch06	39024791	39030566	+	Protein WVD2-like 1 (AHRD V3.3 *** A0A2G3C7U3_CAPCH)	SG	SG	5.321	29.0097	1454.93	2.07621	up	0.0606627	34.2254	1.01e-256	2.73e-255
Solyc07g061940.4	SL4.0ch07	64661244	64663157	-	Acetolactate synthase (AHRD V3.3 *** C0L093_TOBAC)	SG	SG	101.419	308.722	16353.6	1.23413	up	0.0360649	34.2198	1.23e-256	3.31e-255
Solyc08g077240.3	SL4.0ch08	59273909	59281119	-	S-adenosyl-L-methionine-dependent methyltransferases superfamily protein (AHRD V3.3 *** A0A2U1NM08_ARTAN)	SG	SG	41.1043	114.131	7779.93	1.10313	up	0.0322544	34.201	2.34e-256	6.29e-255
Solyc06g074200.4	SL4.0ch06	43540958	43542064	-	Photosystem I subunit O (AHRD V3.3 *** A0A1U8H3A3_CAPAN)	SG	SG	2.85733	65.738	908.584	4.1487	up	0.121363	34.1841	4.17e-256	1.12e-254
Solyc12g056650.2	SL4.0ch12	62227790	62241856	-	Protein GIGANTEA (AHRD V3.3 *** A0A2G3B3F7_CAPCH)	SG	SG	19.292	56.0093	6603.75	1.16719	up	0.0341533	34.1752	5.65e-256	1.52e-254
Solyc09g082470.4	SL4.0ch09	64282714	64287301	-	Protein kinase family protein (AHRD V3.3 *** X5I191_IPONI)	TKL-Pl-4	PK	84.8987	44.998	4879.17	-1.28555	down	0.0376193	-34.1725	6.19e-256	1.66e-254
Solyc07g065960.1	SL4.0ch07	67382056	67382541	-	Chaperone protein DnaJ (AHRD V3.3 *** A0A2G3C2H4_CAPCH)	SG	SG	76	22.302	1138.64	-2.14465	down	0.0627708	-34.1663	7.65e-256	2.05e-254
Solyc02g079220.4	SL4.0ch02	41814355	41817906	+	Sugar transporter protein 1	SG	SG	10.9503	46.6383	2272.16	1.71884	up	0.0503151	34.1615	9.03e-256	2.41e-254
Solyc08g036660.4	SL4.0ch08	9999665	10001304	+	Jasmonate ZIM domain protein f (AHRD V3.3 *** I3WTA4_NICAT)	Tify	TF	98.6117	34.902	1916.49	-1.86687	down	0.0546535	-34.1583	1.01e-255	2.69e-254
Solyc10g086580.2	SL4.0ch10	64513556	64516449	-	Ribulose bisphosphate carboxylase/oxygenase activase, chloroplastic (AHRD V3.3 *** RCA_SOLPN)	SG	SG	12.2843	51.4887	2346.88	1.69698	up	0.0497623	34.1017	6.95e-255	1.85e-253
Solyc12g099465.1	SL4.0ch12	66137261	66137917	-	senescence-associated gene 21 (AHRD V3.3 -** AT4G02380.1)	SG	SG	199.361	78.805	3008.76	-1.71063	down	0.0502017	-34.0751	1.72e-254	4.58e-253
Solyc03g112870.3	SL4.0ch03	57590574	57594713	+	Phosphoenolpyruvate/phosphate translocator 1, chloroplastic (AHRD V3.3 *** A0A2G2X8M1_CAPBA)	SG	SG	194.477	121.386	12978.9	-1.04938	down	0.0308019	-34.0686	2.16e-254	5.72e-253
Solyc04g054910.4	SL4.0ch04	52704084	52705828	+	Ethylene-responsive transcription factor (AHRD V3.3 *-* A0A2G2ZQC4_CAPAN)	AP2/ERF-ERF	TF	75.4973	230.237	9421.27	1.23802	up	0.0363529	34.0557	3.34e-254	8.85e-253
Solyc02g070130.1	SL4.0ch02	37965768	37967369	-	FAD-binding Berberine family protein (AHRD V3.3 *** A0A2U1LDC6_ARTAN)	SG	SG	32.0417	12.4323	1676.93	-1.73606	down	0.0509814	-34.0528	3.69e-254	9.75e-253
Solyc09g091510.3	SL4.0ch09	66873902	66876060	+	chalcone synthase 1	SG	SG	2.46067	27.909	876.388	3.13114	up	0.0919824	34.0407	5.58e-254	1.47e-252
Solyc11g011120.2	SL4.0ch11	4234259	4241848	+	Alpha/beta-Hydrolases superfamily protein (AHRD V3.3 *** A0A2U1NG96_ARTAN)	SG	SG	102.96	59.9823	8476.04	-1.14865	down	0.0337469	-34.0371	6.3e-254	1.66e-252
Solyc07g065970.1	SL4.0ch07	67384637	67385131	-	Chaperone protein DnaJ (AHRD V3.3 *** A0A2G3C2H4_CAPCH)	SG	SG	113.673	43.9147	1836.11	-1.74027	down	0.0511683	-34.0108	1.54e-253	4.06e-252
Solyc01g090270.4	SL4.0ch01	76168531	76174292	-	DUF632 domain-containing protein/DUF630 domain-containing protein (AHRD V3.3 *** A0A1Q3CQQ2_CEPFO)	SG	SG	6.37033	27.6257	2109.83	1.74611	up	0.0513549	34.0008	2.17e-253	5.71e-252
Solyc12g045030.2	SL4.0ch12	60063426	60064598	+	NAD(P)-binding Rossmann-fold superfamily protein (AHRD V3.3 *** Q94AL3_ARATH)	SG	SG	101.927	290.454	8041.71	1.14075	up	0.0335601	33.9913	3e-253	7.88e-252
Solyc02g081170.4	SL4.0ch02	43219112	43221005	-	plastid lipid associated protein CHRC	SG	SG	197.595	116.694	9133.66	-1.13128	down	0.0332816	-33.9911	3.02e-253	7.92e-252
Solyc06g053620.4	SL4.0ch06	34239123	34240747	-	phosphoenolpyruvate carboxylase kinase 2	CAMK_CDPK	PK	112.021	55.5853	4772.62	-1.37949	down	0.0406708	-33.9183	3.57e-252	9.36e-251
Solyc10g085900.3	SL4.0ch10	64078759	64079679	+	Protein SLOW GREEN 1, chloroplastic (AHRD V3.3 *** A0A1J3J1U9_NOCCA)	SG	SG	59.5303	22.4933	1780.01	-1.77325	down	0.0522809	-33.9178	3.64e-252	9.52e-251
Solyc02g072000.3	SL4.0ch02	39338420	39341012	+	Heat shock transcription factor (AHRD V3.3 *** Q9M597_MEDSA)	HSF	TF	35.2813	16.4793	2783.15	-1.47013	down	0.0434287	-33.8515	3.45e-251	9.01e-250
Solyc11g012260.3	SL4.0ch11	5186950	5188284	-	MBOAT (Membrane bound O-acyl transferase) family protein (AHRD V3.3 *-* A0A2U1LYZ9_ARTAN)	SG	SG	89.7483	47.7197	4249.6	-1.28067	down	0.0378635	-33.8233	8.97e-251	2.34e-249
Solyc01g080890.2	SL4.0ch01	72789918	72790537	+	hypothetical protein (AHRD V3.3 -** AT1G32460.1)	SG	SG	164.272	72.3487	3431.69	-1.55172	down	0.0459122	-33.7974	2.15e-250	5.61e-249
Solyc10g052490.2	SL4.0ch10	51852625	51854280	+	Isoflavone reductase homolog (AHRD V3.3 *** IFRH_SOLTU)	SG	SG	53.5443	20.6517	1706.3	-1.74754	down	0.0517402	-33.7753	4.55e-250	1.19e-248
Solyc07g040960.1	SL4.0ch07	51063108	51064607	+	Harbinger transposase-derived nuclease (AHRD V3.3 *** A0A200QD47_9MAGN)	SG	SG	80.408	43.8187	4307.64	-1.24693	down	0.0369228	-33.7711	5.23e-250	1.36e-248
Solyc07g009380.4	SL4.0ch07	4404475	4406794	+	xyloglucan endotransglucosylase-hydrolase 2	SG	SG	3.64767	34.8017	969.915	2.88327	up	0.0854533	33.7409	1.46e-249	3.78e-248
Solyc07g063940.2	SL4.0ch07	66094570	66096321	-	SCARECROW	GRAS	TF	53.6563	25.792	3239.67	-1.42736	down	0.042328	-33.7215	2.8e-249	7.27e-248
Solyc08g066110.3	SL4.0ch08	52639660	52642725	+	Profilin (AHRD V3.3 *** A0A2G2W5D3_CAPBA)	SG	SG	382.034	246.479	12505	-1.00323	down	0.0297995	-33.6661	1.81e-248	4.69e-247
Solyc04g058170.1	SL4.0ch04	54576330	54576800	+	Calcium-dependent protein kinase (AHRD V3.3 *-* B2KTA9_WHEAT)	SG	SG	85.102	27.186	1256.1	-2.01403	down	0.059831	-33.6619	2.09e-248	5.4e-247
Solyc05g007895.1	SL4.0ch05	2393695	2394102	-	RING/U-box superfamily protein (AHRD V3.3 *-* Q9LJE9_ARATH)	SG	SG	106.572	31.761	1344	-2.12153	down	0.0630328	-33.6576	2.41e-248	6.24e-247
Solyc01g010760.3	SL4.0ch01	5858971	5863067	+	Mitochondrial outer membrane protein porin (AHRD V3.3 *** A0A2K3KY08_TRIPR)	SG	SG	134.308	79.3637	6145.97	-1.12973	down	0.0335708	-33.6523	2.88e-248	7.45e-247
Solyc11g011440.1	SL4.0ch11	4530151	4531449	-	aspartic proteinase PCS1-like (AHRD V3.3 *** A0A1U8GN15_CAPAN)	SG	SG	27.3683	106.161	3575.09	1.5841	up	0.0470728	33.6521	2.91e-248	7.49e-247
Solyc07g055690.1	SL4.0ch07	63550277	63551623	-	Lectin-domain receptor-like kinase (AHRD V3.3 *** G4XXY5_NICAT)	SG	SG	109.814	54.6547	5145.86	-1.37844	down	0.0410102	-33.612	1.12e-247	2.88e-246
Solyc06g008130.4	SL4.0ch06	2025548	2031687	+	SET-domain containing protein lysine methyltransferase family protein (AHRD V3.3 *-* F4K7E3_ARATH)	SG	SG	44.335	20.8373	2612.37	-1.45989	down	0.0434791	-33.5768	3.66e-247	9.42e-246
Solyc02g094400.4	SL4.0ch02	53024423	53026440	+	Glycerophosphodiester phosphodiesterase GDPD2 (AHRD V3.3 *** A0A2G3DA15_CAPCH)	SG	SG	88.9567	47.908	4791.38	-1.26248	down	0.0376116	-33.5663	5.2e-247	1.33e-245
Solyc07g006140.4	SL4.0ch07	966362	970247	-	Cytochrome (AHRD V3.3 *** A0A1U8FG41_CAPAN)	SG	SG	20.4803	68.6773	3610.27	1.3755	up	0.0409969	33.5512	8.63e-247	2.21e-245
Solyc05g056140.4	SL4.0ch05	64916671	64921652	-	Zinc finger (C3HC4-type RING finger) family protein (AHRD V3.3 *** A0A2U1N0U6_ARTAN)	SG	SG	61.3853	37.0913	6314.5	-1.09733	down	0.0327572	-33.4988	5.02e-246	1.28e-244
Solyc07g063600.3	SL4.0ch07	65869276	65870992	-	Chlorophyll a-b binding protein, chloroplastic (AHRD V3.3 *** A0A2G3C388_CAPCH)	SG	SG	0.94333	37.072	843.273	4.92538	up	0.147098	33.4837	8.32e-246	2.12e-244
Solyc08g075550.4	SL4.0ch08	57828205	57831400	-	alternative oxidase 1b	SG	SG	82.5903	45.1483	4130.92	-1.24043	down	0.0370816	-33.4514	2.46e-245	6.27e-244
Solyc12g094610.3	SL4.0ch12	64265825	64268860	+	RING-type E3 ubiquitin transferase (AHRD V3.3 *** A0A1U8F899_CAPAN)	SG	SG	0.855	23.469	770.65	4.40002	up	0.131732	33.4013	1.31e-244	3.34e-243
Solyc06g074530.1	SL4.0ch06	43777509	43778810	+	Arogenate dehydratase (AHRD V3.3 *** A0A2G2VAY6_CAPBA)	SG	SG	187.925	105.236	8810.12	-1.20616	down	0.0361244	-33.3891	1.97e-244	5.02e-243
Solyc01g086960.3	SL4.0ch01	74124902	74125975	-	Zinc finger A20 and AN1 domain stress-associated protein (AHRD V3.3 *** A0A2K3LXD0_TRIPR)	SG	SG	291.432	179.149	11602.7	-1.07254	down	0.032131	-33.3801	2.67e-244	6.78e-243
Solyc05g050870.4	SL4.0ch05	60467176	60467988	-	Peroxidase (AHRD V3.3 *** K4C1C0_SOLLC)	SG	SG	23.769	1.43	454.416	-4.43163	down	0.132806	-33.3693	3.82e-244	9.7e-243
Solyc02g077670.3	SL4.0ch02	40547794	40551954	-	DnaJ-like protein (AHRD V3.3 *** Q9SP09_TOBAC)	SG	SG	36.4573	15.0503	2015.05	-1.64503	down	0.0493294	-33.3479	7.82e-244	1.98e-242
Solyc11g045270.3	SL4.0ch11	30036384	30037175	+	Sterile alpha motif (SAM) domain-containing protein (AHRD V3.3 *-* AT3G11890.7)	SG	SG	44.2773	12.5287	1073.76	-2.19437	down	0.0658895	-33.3038	3.4e-243	8.61e-242
Solyc09g082240.4	SL4.0ch09	64149607	64151634	+	N-acetyltransferase (AHRD V3.3 *-* A0A2N9Z4V7_PAEPO)	GNAT	TR	4.32567	35.9887	1049.22	2.68431	up	0.0806606	33.279	7.77e-243	1.96e-241
Solyc02g030170.4	SL4.0ch02	23831869	23834309	-	DWARF1/DIMINUTO	SG	SG	95.2833	248.848	15274.9	1.01414	up	0.0304952	33.2558	1.68e-242	4.25e-241
Solyc02g085030.4	SL4.0ch02	46067495	46074782	-	Auxilin-like protein 1 (AHRD V3.3 *** A0A2G3D7U8_CAPCH)	SG	SG	0.76733	8.423	826.086	3.09335	up	0.0931325	33.2145	6.65e-242	1.68e-240
Solyc01g104110.4	SL4.0ch01	84885259	84886801	-	11-S seed storage protein (AHRD V3.3 *** A0A2U1KM33_ARTAN)	SG	SG	13.5633	1.40033	502.01	-3.6383	down	0.109561	-33.2081	8.23e-242	2.07e-240
Solyc08g082640.2	SL4.0ch08	63518993	63523793	+	Cellulose synthase (AHRD V3.3 *** A0A200QCL6_9MAGN)	SG	SG	1.91333	17.6327	902.921	2.82898	up	0.0852339	33.1908	1.46e-241	3.68e-240
Solyc11g010710.2	SL4.0ch11	3788418	3794202	+	AP2-like ethylene-responsive transcription factor (AHRD V3.3 *** A0A2U1KLN5_ARTAN)	AP2/ERF-AP2	TF	17.2923	5.31533	1055.17	-2.07107	down	0.062422	-33.1786	2.19e-241	5.52e-240
Solyc04g005480.1	SL4.0ch04	341314	341826	-	nodulin-related protein 1-like (AHRD V3.3 *** A0A2I4FXG1_9ROSI)	SG	SG	144.741	63.3053	2497.41	-1.56011	down	0.0470241	-33.1768	2.32e-241	5.83e-240
Solyc10g076740.3	SL4.0ch10	58774018	58778245	-	GDSL esterase/lipase CPRD49 (AHRD V3.3 *-* A0A1U8E6E5_CAPAN)	SG	SG	6.84767	52.6663	1073.45	2.57209	up	0.07755	33.1669	3.23e-241	8.1e-240
Solyc06g050140.1	SL4.0ch06	30229476	30229748	-	Unknown protein	SG	SG	157.007	57.273	1380.91	-1.8267	down	0.0550842	-33.162	3.8e-241	9.53e-240
Solyc10g055670.2	SL4.0ch10	56236340	56246828	+	Vacuolar ATP synthase subunit B (AHRD V3.3 *** A0A2P6TTB9_CHLSO)	SG	SG	18.7727	59.564	3843.62	1.29526	up	0.0390702	33.1522	5.26e-241	1.31e-239
Solyc02g068680.1	SL4.0ch02	36639129	36640514	+	Cysteine/Histidine-rich C1 domain family protein (AHRD V3.3 *-* Q9FIY8_ARATH)	SG	SG	81.052	42.857	3977.86	-1.28896	down	0.0388889	-33.1447	6.76e-241	1.69e-239
Solyc09g082460.3	SL4.0ch09	64275009	64279754	-	Homocysteine S-methyltransferase (AHRD V3.3 *** A0A200QYH8_9MAGN)	SG	SG	43.8463	17.6343	1964.16	-1.6873	down	0.0509633	-33.1081	2.27e-240	5.67e-239
Solyc01g008800.3	SL4.0ch01	2778190	2783871	-	Disease resistance protein (TIR-NBS-LRR class) (AHRD V3.3 *** F4KIC7_ARATH)	SG	SG	0.74833	8.555	824.123	3.13487	up	0.0947196	33.0963	3.36e-240	8.37e-239
Solyc02g078960.4	SL4.0ch02	41553827	41557942	+	Organic solute transporter ostalpha protein (DUF300) (AHRD V3.3 *** F4I7E7_ARATH)	SG	SG	79.3497	45.0393	4852.25	-1.18796	down	0.0358968	-33.0939	3.64e-240	9.06e-239
Solyc05g054650.1	SL4.0ch05	63906123	63906581	+	Zinc finger protein (AHRD V3.3 *** A0A200PZ96_9MAGN)	C2H2	TF	146.986	58.5057	2217.46	-1.69694	down	0.0513129	-33.0705	7.9e-240	1.96e-238
Solyc03g119200.4	SL4.0ch03	62309958	62315034	+	L-Ala-D/L-amino acid epimerase (AHRD V3.3 *** A0A1U8FVL6_CAPAN)	SG	SG	6.465	35.4463	1455.44	2.08513	up	0.0630915	33.0493	1.59e-239	3.95e-238
Solyc02g086454.1	SL4.0ch02	47144355	47147316	+	titin isoform X6 (AHRD V3.3 *-* XP_010316304.1)	SG	SG	1.057	16.0263	765.515	3.55743	up	0.107721	33.0246	3.61e-239	8.94e-238
Solyc07g007755.1	SL4.0ch07	2366352	2367380	-	Defensin protein (AHRD V3.3 *** B1N681_SOLPI)	SG	SG	450.313	1384.14	20187.7	1.25068	up	0.037884	33.0134	5.21e-239	1.29e-237
Solyc08g077430.3	SL4.0ch08	59411706	59432525	+	ephrin type-B receptor (AHRD V3.3 *** AT5G11700.2)	SG	SG	6.59067	22.976	2861.94	1.43077	up	0.0433473	33.0072	6.41e-239	1.58e-237
Solyc07g055470.3	SL4.0ch07	63403173	63406013	-	Cytochrome (AHRD V3.3 *** A0A2G2Z447_CAPAN)	SG	SG	1.51333	19.6693	765.91	3.33375	up	0.101044	32.9929	1.03e-238	2.53e-237
Solyc08g029160.1	SL4.0ch08	36845078	36845380	-	Membrane steroid binding protein (AHRD V3.3 *** A0A1Y1HVR8_KLENI)	SG	SG	940.166	590.583	10635.3	-1.04181	down	0.0315883	-32.9808	1.53e-238	3.77e-237
Solyc04g076380.4	SL4.0ch04	59275195	59281971	-	NADPH--cytochrome P450 reductase (AHRD V3.3 *** A0A2G3CP38_CAPCH)	SG	SG	51.238	139.196	11022.1	1.07071	up	0.032473	32.9724	2.02e-238	4.98e-237
Solyc03g043700.3	SL4.0ch03	6520181	6523113	-	U-box domain-containing protein 4-like (AHRD V3.3 *** A0A2I4HV32_9ROSI)	SG	SG	26.8657	8.452	1109.68	-2.0389	down	0.0618546	-32.9629	2.77e-238	6.81e-237
Solyc12g044190.3	SL4.0ch12	58633511	58637721	-	Pvr4 (AHRD V3.3 *** A0A1D5AHY8_CAPAN)	SG	SG	0.76533	10.2327	758.817	3.37436	up	0.102426	32.9442	5.12e-238	1.26e-236
Solyc03g033840.4	SL4.0ch03	5302024	5304937	-	AAA-ATPase At3g50940-like (AHRD V3.3 *** A0A2I4EX93_9ROSI)	SG	SG	5.70967	31.9603	1433.71	2.11645	up	0.0643711	32.8789	4.41e-237	1.08e-235
Solyc05g051240.1	SL4.0ch05	60915965	60917308	+	aspartic proteinase PCS1 (AHRD V3.3 *** A0A1U8GYE6_CAPAN)	SG	SG	2.828	28.7323	846.284	2.97634	up	0.0905499	32.8696	5.97e-237	1.47e-235
Solyc06g062920.3	SL4.0ch06	37368719	37370913	+	auxin-regulated dual specificity cytosolic kinase	RLK-Pelle_RLCK-VIIa-2	PK	134.192	83.5863	9019.55	-1.05228	down	0.0320146	-32.8688	6.13e-237	1.5e-235
Solyc06g008300.4	SL4.0ch06	2170076	2173743	-	Hcr2-5D (AHRD V3.3 *** Q9ZTJ6_SOLLC)	SG	SG	31.3277	84.034	8301.94	1.05263	up	0.0320816	32.8109	4.12e-236	1.01e-234
Solyc03g044260.3	SL4.0ch03	7888686	7893923	+	Ubiquitin-conjugating enzyme (AHRD V3.3 *** B3TLZ3_ELAGV)	SG	SG	180.481	115.707	7713.85	-1.01143	down	0.0308366	-32.7996	5.96e-236	1.46e-234
Solyc05g007140.3	SL4.0ch05	1782753	1785998	-	Protein kinase 2B, chloroplastic (AHRD V3.3 *** A0A2G3B7X5_CAPCH)	RLK-Pelle_RLCK-VIIa-2	PK	16.6427	63.941	2623.73	1.57121	up	0.0479043	32.799	6.08e-236	1.48e-234
Solyc06g008540.1	SL4.0ch06	2455075	2455383	+	Unknown protein	SG	SG	73.9237	1.28933	581.565	-6.20886	down	0.189673	-32.7346	5.03e-235	1.23e-233
Solyc10g050110.1	SL4.0ch10	46838215	46839543	+	Leucine-rich repeat family protein (AHRD V3.3 *** G3CHK6_PONTR)	SG	SG	1.68133	26.824	748.638	3.62094	up	0.110663	32.7204	8.01e-235	1.95e-233
Solyc04g007130.1	SL4.0ch04	883386	883943	-	hypothetical protein (AHRD V3.3 *** AT1G13360.1)	SG	SG	277.977	152.004	5547.04	-1.23885	down	0.0378967	-32.6902	2.15e-234	5.23e-233
Solyc02g092890.1	SL4.0ch02	51889670	51889942	+	GPI-anchored CFEM domain protein ARB_01545-like isoform X2 (AHRD V3.3 *-* XP_021803343.1)	SG	SG	568.348	228.593	5113.64	-1.68066	down	0.0514259	-32.6813	2.88e-234	7e-233
Solyc04g014670.3	SL4.0ch04	4958504	4961414	+	Short-chain dehydrogenase/reductase SDR (AHRD V3.3 *** A0A200PSC0_9MAGN),Pfam:PF13561	SG	SG	128.323	77.8757	5776.24	-1.09005	down	0.0333701	-32.6655	4.82e-234	1.17e-232
Solyc09g092010.1	SL4.0ch09	67283540	67283725	+	Receptor like protein kinase S.2 (AHRD V3.3 *-* A0A2G3AS19_CAPCH)	SG	SG	371.22	149.321	2274.23	-1.68851	down	0.0517145	-32.6506	7.86e-234	1.9e-232
Solyc01g090680.3	SL4.0ch01	76564190	76565992	-	Uncharacterized conserved protein (UCP012943) (AHRD V3.3 *** AT4G25170.1)	SG	SG	2.954	28.645	865.055	2.904	up	0.0890494	32.6111	2.86e-233	6.92e-232
Solyc10g076360.1	SL4.0ch10	58422353	58423027	+	PRA1 family protein (AHRD V3.3 *** A0A2G3BEF0_CAPCH)	SG	SG	111.088	49.8117	2538.33	-1.5253	down	0.0467877	-32.6006	4.03e-233	9.73e-232
Solyc09g005830.1	SL4.0ch09	571706	573622	+	ACI49	SG	SG	59.8013	33.0987	4113.05	-1.22424	down	0.0375583	-32.5956	4.73e-233	1.14e-231
Solyc06g066590.4	SL4.0ch06	39471750	39478699	-	Protein PLANT CADMIUM RESISTANCE 8 (AHRD V3.3 *** A0A2G2WLP0_CAPBA)	SG	SG	99.8203	45.6647	2775.04	-1.4973	down	0.0459374	-32.5943	4.94e-233	1.19e-231
Solyc11g068480.2	SL4.0ch11	51252871	51255938	+	DNA polymerase epsilon subunit 3 (AHRD V3.3 *** A0A2I4DV53_9ROSI)	NF-YB	TF	66.0797	23.355	1431.63	-1.86984	down	0.0574044	-32.5731	9.88e-233	2.38e-231
Solyc11g010210.1	SL4.0ch11	3309610	3311355	-	WEB family protein At4g27595, chloroplastic-like (AHRD V3.3 *** A0A2I4GYN3_9ROSI)	SG	SG	24.7517	8.47233	1373.33	-1.92106	down	0.0591309	-32.4883	1.56e-231	3.75e-230
Solyc07g005330.3	SL4.0ch07	247485	250796	-	Glucan endo-1,3-beta-glucosidase (AHRD V3.3 *** A0A2U1LWN7_ARTAN)	SG	SG	103.276	62.0977	6444.31	-1.10391	down	0.0339811	-32.4859	1.68e-231	4.03e-230
Solyc01g009010.3	SL4.0ch01	2961745	2968034	+	4-diphosphocytidyl-2-C-methyl-D-erythritol kinase	SG	SG	55.7627	28.9367	3293.39	-1.31663	down	0.0405697	-32.4536	4.82e-231	1.15e-229
Solyc07g051950.3	SL4.0ch07	60419599	60422281	-	S-type anion channel SLAH1 (AHRD V3.3 *** A0A2G2WD71_CAPBA)	SG	SG	132.192	78.8733	6316.53	-1.11532	down	0.0343941	-32.4276	1.12e-230	2.68e-229
Solyc03g117270.1	SL4.0ch03	60898837	60900108	+	F-box family protein (AHRD V3.3 *** A0A2U1L823_ARTAN)	SG	SG	59.3367	27.066	2566.29	-1.50282	down	0.0464076	-32.3831	4.74e-230	1.13e-228
Solyc07g009510.1	SL4.0ch07	4594414	4594677	+	Chitinase 12 (AHRD V3.3 *** A0A2G2VG15_CAPBA)	SG	SG	42.29	230.448	1463.59	2.07641	up	0.0641776	32.3541	1.21e-229	2.9e-228
Solyc08g080380.4	SL4.0ch08	61786233	61788041	+	Cytochrome P450 (AHRD V3.3 *** A0A2U1Q499_ARTAN)	SG	SG	6.18933	35.7177	1316.23	2.15632	up	0.0666487	32.3536	1.24e-229	2.94e-228
Solyc03g123490.1	SL4.0ch03	64774854	64777202	+	Subtilisin-like protease-like protein (AHRD V3.3 *** A0A2K3N1H7_TRIPR)	SG	SG	15.5923	55.517	3453.77	1.45996	up	0.0451435	32.3403	1.9e-229	4.52e-228
Solyc06g061030.3	SL4.0ch06	36736259	36741082	+	Two-component response regulator APRR2-like protein (AHRD V3.3 *** A0A2K3PF46_TRIPR)	GARP-ARR-B	TF	2.146	18.5017	873.429	2.73332	up	0.0845498	32.3279	2.84e-229	6.74e-228
Solyc03g116220.1	SL4.0ch03	60175435	60175596	-	Unknown protein	SG	SG	3.144	395.109	1258.91	6.61349	up	0.204725	32.3043	6.1e-229	1.45e-227
Solyc01g091590.3	SL4.0ch01	77426538	77427320	+	BON1-associated protein 2-like (AHRD V3.3 *** A0A2I4E3A5_9ROSI)	SG	SG	72.946	24.509	1808.63	-1.93971	down	0.0601007	-32.2744	1.6e-228	3.8e-227
Solyc09g011920.3	SL4.0ch09	5221092	5226338	+	uncoupling protein AF472619	SG	SG	85.3897	48.763	4714.14	-1.1798	down	0.0365717	-32.2599	2.56e-228	6.05e-227
Solyc01g009820.4	SL4.0ch01	4239004	4245814	-	Hydroxyproline-rich glycoprotein family protein (AHRD V3.3 *** A0A1P8AYF9_ARATH)	SG	SG	46.382	24.6287	4096.59	-1.28348	down	0.0398002	-32.248	3.75e-228	8.87e-227
Solyc02g080590.3	SL4.0ch02	42771546	42774350	+	Autophagy-related protein (AHRD V3.3 *** A0A1U8FUM7_CAPAN)	SG	SG	81.1643	39.0623	2297.84	-1.42586	down	0.0442527	-32.221	8.98e-228	2.12e-226
Solyc02g069930.1	SL4.0ch02	37722907	37723866	-	Alpha/beta-Hydrolases superfamily protein (AHRD V3.3 *** Q9LFQ7_ARATH)	SG	SG	9.96	56.0623	1286.29	2.11806	up	0.06577	32.204	1.55e-227	3.66e-226
Solyc10g005630.3	SL4.0ch10	393218	397949	+	Protein kinase superfamily protein (AHRD V3.3 *** A0A2U1KM25_ARTAN)	RLK-Pelle_DLSV	PK	74.0173	42.525	5817.85	-1.17058	down	0.0363521	-32.2013	1.69e-227	3.99e-226
Solyc08g006780.3	SL4.0ch08	1350648	1356314	+	Nucleoid-associated protein (AHRD V3.3 *** A0A1J3J8Y5_NOCCA)	SG	SG	92.311	45.2537	2466.62	-1.39933	down	0.0434673	-32.1928	2.23e-227	5.24e-226
Solyc04g050520.3	SL4.0ch04	46647114	46667987	-	Translational activator GCN1 (AHRD V3.3 *** A0A1J3GIF2_NOCCA)	SG	SG	1.281	10.7607	1015.54	2.70355	up	0.0840199	32.1775	3.64e-227	8.58e-226
Solyc12g045020.2	SL4.0ch12	60050054	60052102	+	Cytochrome (AHRD V3.3 *** A0A2G2Y725_CAPAN)	SG	SG	3.239	24.0533	937.02	2.52124	up	0.0783676	32.172	4.35e-227	1.02e-225
Solyc05g051850.3	SL4.0ch05	61656177	61660282	+	putative myo-inositol-1-phosphatase	SG	SG	6.397	30.9033	1523.43	1.90042	up	0.0591089	32.1513	8.48e-227	1.99e-225
Solyc06g072030.1	SL4.0ch06	42059885	42060064	+	Unknown protein	SG	SG	763.86	372.697	4759.61	-1.40612	down	0.0437741	-32.1223	2.15e-226	5.05e-225
Solyc12g015700.3	SL4.0ch12	5707377	5711183	-	Nudix hydrolase 10 (AHRD V3.3 *** A0A2G3CV32_CAPCH)	SG	SG	24.9353	4.31667	588.249	-2.8988	down	0.0903562	-32.0819	7.88e-226	1.85e-224
Solyc08g078820.3	SL4.0ch08	60641078	60644913	+	Autophagy-related protein (AHRD V3.3 *** F1JYZ6_SOLLC)	SG	SG	266.577	152.031	8429.44	-1.18002	down	0.0368157	-32.0522	2.05e-225	4.79e-224
Solyc05g012020.4	SL4.0ch05	5302348	5308593	-	ripening inhibitor	MADS-MIKC	TF	224.314	135.262	13937.9	-1.09867	down	0.0342855	-32.0447	2.6e-225	6.09e-224
Solyc02g078570.3	SL4.0ch02	41218350	41220659	-	Epoxide hydrolase (AHRD V3.3 *** A0A2U1MDJ4_ARTAN)	SG	SG	4.75767	31.279	1077.06	2.34306	up	0.0731655	32.024	5.05e-225	1.18e-223
Solyc01g096190.3	SL4.0ch01	79545997	79551864	+	Ca2+-ATPase	SG	SG	0.735	8.131	802.671	3.09738	up	0.0967705	32.0074	8.59e-225	2e-223
Solyc03g007430.3	SL4.0ch03	1998703	2007064	-	Mitochondrial carrier protein MTM1 (AHRD V3.3 *** A0A2G2X7K2_CAPBA)	SG	SG	64.8997	37.7727	4753.6	-1.15047	down	0.0359599	-31.9933	1.35e-224	3.14e-223
Solyc04g076980.3	SL4.0ch04	59935230	59936484	+	Receptor-like protein kinase (AHRD V3.3 *-* A0A2R6RNH0_ACTCH)	SG	SG	7.266	43.3817	1286.76	2.20281	up	0.068931	31.9567	4.35e-224	1.01e-222
Solyc02g065400.3	SL4.0ch02	34601839	34604721	+	33kDa precursor protein of oxygen-evolving complex	SG	SG	39.2167	110.447	5912.97	1.12237	up	0.0351508	31.9303	1.01e-223	2.35e-222
Solyc01g111400.4	SL4.0ch01	90015321	90018023	+	Subtilisin-like protease-like protein (AHRD V3.3 *** A0A2K3P1W8_TRIPR)	SG	SG	21.3117	62.8323	4747.54	1.18889	up	0.0372452	31.9207	1.38e-223	3.2e-222
Solyc05g054760.4	SL4.0ch05	63992443	63996618	-	dehydroascorbate reductase 1	SG	SG	60.518	183.846	4655.13	1.23164	up	0.0385859	31.9195	1.43e-223	3.31e-222
Solyc06g007190.4	SL4.0ch06	1280239	1282303	+	Protein phosphatase 2C (AHRD V3.3 *** O24078_MEDSA)	SG	SG	27.0533	9.72667	1402.7	-1.84227	down	0.0577965	-31.8751	5.91e-223	1.37e-221
Solyc08g080860.4	SL4.0ch08	62164063	62165841	-	patatin-like phospholipase domain protein (AHRD V3.3 *-* AT1G76980.1)	SG	SG	71.9413	36.1923	2659.28	-1.36269	down	0.0427528	-31.8737	6.18e-223	1.43e-221
Solyc12g042830.3	SL4.0ch12	57894262	57894501	-	Class I heat shock protein (AHRD V3.3 *-* A0A2U1P7Z6_ARTAN)	SG	SG	129.06	35.4277	943.551	-2.2331	down	0.0700699	-31.8697	7.03e-223	1.62e-221
Solyc07g056600.1	SL4.0ch07	64330509	64330838	+	VQ motif-containing protein (AHRD V3.3 *** AT1G78410.2)	SG	SG	50.0547	4.38533	443.12	-3.91325	down	0.122842	-31.8559	1.09e-222	2.51e-221
Solyc07g049440.3	SL4.0ch07	59628293	59631724	+	GDSL esterase/lipase (AHRD V3.3 *** A0A2G2Z2Z1_CAPAN)	SG	SG	6.439	36.1803	1294.64	2.11749	up	0.0664777	31.8526	1.21e-222	2.78e-221
Solyc03g119970.3	SL4.0ch03	62928098	62931794	-	ADP,ATP carrier protein (AHRD V3.3 *** A0A2G3D148_CAPCH)	SG	SG	64.6977	36.6237	5326.21	-1.19311	down	0.0374905	-31.8243	2.99e-222	6.86e-221
Solyc10g085810.2	SL4.0ch10	64040766	64045551	+	Vacuolar protein-sorting-associated protein 37-like protein 2 (AHRD V3.3 *** A0A2G2VU17_CAPBA)	SG	SG	110.268	60.0123	4189.84	-1.24655	down	0.0391734	-31.8213	3.29e-222	7.55e-221
Solyc07g006180.3	SL4.0ch07	989597	995013	-	ripening regulated protein (DDTFR5)	SG	SG	79.5893	43.643	3360.86	-1.23783	down	0.0389012	-31.8198	3.44e-222	7.9e-221
Solyc06g007440.4	SL4.0ch06	1470074	1472400	-	Non-specific serine/threonine protein kinase (AHRD V3.3 *** A0A2G3C4Q5_CAPCH)	CAMK_CAMKL-CHK1	PK	20.0977	6.8	1155.33	-1.9338	down	0.0609032	-31.7521	2.97e-221	6.81e-220
Solyc09g097770.3	SL4.0ch09	67844802	67845887	+	Cell wall protein (AHRD V3.3 *** Q40142_SOLLC)	SG	SG	42.0203	2400.96	28604	5.47193	up	0.172409	31.7381	4.63e-221	1.06e-219
Solyc03g115900.4	SL4.0ch03	59913538	59914901	+	Chlorophyll a-b binding protein, chloroplastic (AHRD V3.3 *** A0A1U8G3I4_CAPAN)	SG	SG	0.46967	41.7257	997.428	6.11873	up	0.193031	31.6981	1.65e-220	3.76e-219
Solyc09g009840.1	SL4.0ch09	3365912	3366778	-	hypothetical protein (AHRD V3.3 *** AT2G36220.1)	SG	SG	137.619	81.2153	4366.51	-1.1305	down	0.0356904	-31.6751	3.43e-220	7.81e-219
Solyc01g104910.3	SL4.0ch01	85532394	85537117	-	protein kinase family protein (AHRD V3.3 *-* AT4G12020.3)	SG	SG	24.035	67.2573	5139.53	1.11443	up	0.0352189	31.6431	9.43e-220	2.15e-218
Solyc08g076390.3	SL4.0ch08	58512201	58518472	+	Transcription factor jumonji (Jmj) family protein / zinc finger (C5HC2 type) family protein (AHRD V3.3 *** F4KIX0_ARATH)	Jumonji	TR	19.0297	8.872	2215.06	-1.46892	down	0.0464435	-31.628	1.52e-219	3.46e-218
Solyc06g075960.1	SL4.0ch06	44836099	44836410	-	Histone H4 (AHRD V3.3 *-* F2E7L1_HORVV)	SG	SG	696.429	436.605	8108.3	-1.04348	down	0.032997	-31.6233	1.76e-219	4.01e-218
Solyc07g049300.3	SL4.0ch07	59469240	59473026	-	Endoglucanase (AHRD V3.3 *** A0A2G2WCY0_CAPBA)	SG	SG	0.61367	18.0923	691.893	4.51554	up	0.142957	31.5866	5.64e-219	1.28e-217
Solyc11g068440.2	SL4.0ch11	51232244	51235327	+	Glucan endo-1,3-beta-glucosidase 11 (AHRD V3.3 *** A0A2G3BAW5_CAPCH)	SG	SG	100.491	60.334	5468.27	-1.10765	down	0.0350698	-31.5841	6.1e-219	1.38e-217
Solyc01g087730.4	SL4.0ch01	74903386	74908482	+	50S ribosomal protein L1 (AHRD V3.3 *** B2JA75_NOSP7)	SG	SG	36.1373	110.24	4449.63	1.24044	up	0.0392829	31.5771	7.61e-219	1.72e-217
Solyc10g085460.3	SL4.0ch10	63778251	63783354	-	NBS-LRR resistance protein (AHRD V3.3 *** A0A2K3NVA3_TRIPR)	SG	SG	0.96433	8.40533	839.254	2.75335	up	0.0872264	31.5656	1.09e-218	2.47e-217
Solyc09g090330.3	SL4.0ch09	65936752	65941494	-	harpin binding protein 1	SG	SG	59.722	30.133	2580.69	-1.35696	down	0.043045	-31.5242	4.05e-218	9.14e-217
Solyc01g102530.3	SL4.0ch01	83587163	83589511	-	SNARE associated Golgi protein (AHRD V3.3 *** A0A200R1H8_9MAGN)	SG	SG	79.6763	42.7747	3827.23	-1.27	down	0.0403005	-31.5133	5.71e-218	1.29e-216
Solyc04g078630.3	SL4.0ch04	61296261	61299408	-	SPRY domain, Concanavalin A-like lectin/glucanase domain protein (AHRD V3.3 *** A0A2U1NV09_ARTAN)	SG	SG	26.2163	10.427	1441.95	-1.70297	down	0.0540983	-31.4792	1.67e-217	3.75e-216
Solyc06g074630.4	SL4.0ch06	43832530	43836066	-	Glucomannan 4-beta-mannosyltransferase 2 (AHRD V3.3 *** A0A2G3CAR5_CAPCH)	SG	SG	14.205	55.507	2518.85	1.59237	up	0.050631	31.4506	4.13e-217	9.24e-216
Solyc03g097470.3	SL4.0ch03	54372194	54385400	-	3-oxoacyl-[acyl-carrier-protein] synthase 3 (AHRD V3.3 *** A0A2U1LL37_ARTAN)	SG	SG	84.6197	50.2203	5996.19	-1.12476	down	0.035764	-31.4494	4.28e-217	9.58e-216
Solyc05g054370.2	SL4.0ch05	63667414	63676478	-	Acyl-CoA dehydrogenase family member 10 (AHRD V3.3 *** A0A1J3CLI6_NOCCA)	SG	SG	9.549	34.007	2646.22	1.46009	up	0.0464594	31.4272	8.62e-217	1.93e-215
Solyc03g098760.3	SL4.0ch03	55548684	55549295	-	Serine protease inhibitor 1 (AHRD V3.3 *** A0A2G2XWX1_CAPAN)	SG	SG	155.491	85.1627	3404.05	-1.23827	down	0.0394195	-31.4125	1.36e-216	3.05e-215
Solyc07g005110.4	SL4.0ch07	114812	119545	+	G-type lectin S-receptor-like serine/threonine-protein kinase (AHRD V3.3 *** A0A2G2Z081_CAPAN)	RLK-Pelle_DLSV	PK	10.241	2.43267	713.028	-2.44657	down	0.0779572	-31.3835	3.4e-216	7.59e-215
Solyc01g096660.3	SL4.0ch01	79956843	79959634	+	proline-rich family protein (AHRD V3.3 *** AT5G07020.1)	SG	SG	59.96	29.533	2309.35	-1.39287	down	0.0443864	-31.3805	3.73e-216	8.32e-215
Solyc04g063230.3	SL4.0ch04	54714207	54719891	-	S-adenosyl-L-methionine-dependent methyltransferases superfamily protein (AHRD V3.3 *** A0A2U1PWQ7_ARTAN)	SG	SG	10.009	34.9607	2629.4	1.43345	up	0.0457047	31.3633	6.41e-216	1.43e-214
Solyc06g082940.3	SL4.0ch06	46133653	46134930	+	Photosystem I reaction center subunit XI protein (AHRD V3.3 *** A0A2U1MVK5_ARTAN)	SG	SG	0.57367	57.076	1035.11	6.24976	up	0.199461	31.3333	1.65e-215	3.66e-214
Solyc11g008150.3	SL4.0ch11	2450009	2460477	-	Transcription elongation factor Spt5 (AHRD V3.3 *-* A0A200R5H6_9MAGN)	SG	SG	9.08633	29.047	3593.21	1.30703	up	0.0417417	31.3124	3.16e-215	7.03e-214
Solyc09g092430.3	SL4.0ch09	67633022	67636934	+	Selenium-binding protein (AHRD V3.3 *** A0A200Q5C9_9MAGN)	SG	SG	14.612	51.962	2522.29	1.45993	up	0.0466765	31.2776	9.41e-215	2.09e-213
Solyc06g150130.1	SL4.0ch06	40778114	40781183	+	Dof zinc finger protein PBF (AHRD V3.3 *** A0A2G2WLZ1_CAPBA)	C2C2-Dof	TF	3.88633	29.266	882.95	2.53959	up	0.081211	31.2715	1.14e-214	2.53e-213
Solyc03g112700.1	SL4.0ch03	57489295	57490287	-	Herbivore elicitor-regulated 1 (AHRD V3.3 *** S5ZR43_NICAT)	SG	SG	128.52	75.3683	4661.63	-1.14039	down	0.0364752	-31.2648	1.4e-214	3.11e-213
Solyc08g007090.3	SL4.0ch08	1665031	1665237	-	Expansin-like B1 (AHRD V3.3 *-* A0A2G2W3G6_CAPBA)	SG	SG	475.405	258.09	3511.46	-1.25059	down	0.0401059	-31.1821	1.86e-213	4.12e-212
Solyc02g085830.4	SL4.0ch02	46637109	46638720	-	Regulator of Vps4 activity in the MVB pathway protein (AHRD V3.3 *-* Q9FX63_ARATH)	SG	SG	36.755	14.9527	1501.91	-1.66895	down	0.0535427	-31.1704	2.68e-213	5.93e-212
Solyc09g091070.3	SL4.0ch09	66501084	66501980	+	Malate dehydrogenase (AHRD V3.3 *** O48906_MEDSA)	SG	SG	59.7347	25.7303	1794.63	-1.58691	down	0.0509233	-31.1627	3.42e-213	7.55e-212
Solyc07g007330.1	SL4.0ch07	2040577	2041197	+	Serine-rich protein (AHRD V3.3 *** E5GCC5_CUCME)	SG	SG	219.918	117.078	4843.21	-1.28039	down	0.0411029	-31.1508	4.95e-213	1.09e-211
Solyc07g055340.3	SL4.0ch07	63315543	63319550	-	Peroxisomal membrane 22 kDa (Mpv17/PMP22) family protein (AHRD V3.3 *** A0A2U1LGT5_ARTAN)	SG	SG	35.1863	12.217	1204.94	-1.89288	down	0.0607961	-31.1348	8.15e-213	1.8e-211
Solyc02g084650.3	SL4.0ch02	45758251	45759707	+	UPF0651 protein, mitochondrial (AHRD V3.3 *** A0A2G3D7Z0_CAPCH)	SG	SG	58.9717	25.91	1715.41	-1.55602	down	0.0500471	-31.0911	3.18e-212	7e-211
Solyc10g009410.1	SL4.0ch10	3346381	3347757	+	Eukaryotic aspartyl protease family protein (AHRD V3.3 *** A0A072U5I5_MEDTR)	SG	SG	6.985	37.2693	1239.53	2.04322	up	0.065723	31.0883	3.46e-212	7.62e-211
Solyc05g052410.3	SL4.0ch05	62030408	62031607	+	Dehydration-responsive element-binding protein 2A (AHRD V3.3 *** A0A1U8GX89_CAPAN)	AP2/ERF-ERF	TF	28.0233	8.811	1050.18	-2.03953	down	0.065617	-31.0823	4.18e-212	9.19e-211
Solyc03g096780.1	SL4.0ch03	53699912	53700253	-	Protein RESPONSE TO LOW SULFUR 2 (AHRD V3.3 *-* LSU2_ARATH)	SG	SG	83.9173	22.6577	872.014	-2.25196	down	0.0724526	-31.0818	4.24e-212	9.31e-211
Solyc12g088040.2	SL4.0ch12	63105716	63108889	+	Wall-associated receptor kinase-like 20 (AHRD V3.3 *** A0A2G2Y9C2_CAPAN)	RLK-Pelle_WAK_LRK10L-1	PK	46.8263	26.544	3423.77	-1.18956	down	0.0382768	-31.0779	4.79e-212	1.05e-210
Solyc03g063560.3	SL4.0ch03	30935475	30976567	-	Glutamate synthase (AHRD V3.3 *** W7TEE5_9STRA)	SG	SG	11.8953	33.364	5539.87	1.11696	up	0.0359407	31.0777	4.81e-212	1.05e-210
Solyc09g065890.4	SL4.0ch09	60282208	60285708	+	Phospholipase A1-Igamma2, chloroplastic (AHRD V3.3 *-* A0A2G2VP55_CAPBA)	SG	SG	21.3283	6.92333	1062.14	-1.98804	down	0.0639874	-31.0693	6.27e-212	1.37e-210
Solyc04g076220.3	SL4.0ch04	59158819	59160252	+	AT-hook motif nuclear-localized protein (AHRD V3.3 *** A0A1U8GD78_CAPAN)	SG	SG	138.293	85.085	6820.48	-1.07146	down	0.0344957	-31.0606	8.2e-212	1.79e-210
Solyc04g009860.4	SL4.0ch04	3206933	3208977	-	2-oxoglutarate (2OG) and Fe(II)-dependent oxygenase superfamily protein (AHRD V3.3 *** A0A2U1QA13_ARTAN)	SG	SG	53.259	147.006	6204.2	1.09338	up	0.0352185	31.0456	1.31e-211	2.85e-210
Solyc06g076690.4	SL4.0ch06	45297374	45301021	-	Thioesterase superfamily (AHRD V3.3 *** A0A200R4R0_9MAGN)	SG	SG	52.7767	22.6143	1808.38	-1.59063	down	0.0512582	-31.0317	2.01e-211	4.39e-210
Solyc04g008730.3	SL4.0ch04	2422122	2426388	-	Alpha-galactosidase (AHRD V3.3 *** K4BP29_SOLLC)	SG	SG	4.63533	28.0463	1081.36	2.22847	up	0.0718194	31.0288	2.21e-211	4.8e-210
Solyc12g019890.2	SL4.0ch12	12233453	12236991	-	Glucan endo-1,3-beta-glucosidase 5 (AHRD V3.3 *** A0A1U8GB40_CAPAN)	SG	SG	43.294	23.396	3037.1	-1.25871	down	0.0405744	-31.0224	2.69e-211	5.86e-210
Solyc10g086730.2	SL4.0ch10	64624517	64626815	+	Fructose-1,6-bisphosphatase (AHRD V3.3 *** B6TSK5_MAIZE)	SG	SG	1.92067	17.9663	760.104	2.85472	up	0.0920617	31.0087	4.11e-211	8.94e-210
Solyc01g097390.4	SL4.0ch01	80526571	80530758	+	NAD(P)-linked oxidoreductase, aldo/keto reductase family protein (AHRD V3.3 *** A0A1Y1HY98_KLENI)	SG	SG	52.3803	26.1877	2482.48	-1.36814	down	0.0441454	-30.9918	6.96e-211	1.51e-209
Solyc05g013060.4	SL4.0ch05	6239332	6243069	+	plant/protein (AHRD V3.3 *-* AT1G13990.1)	SG	SG	39.5917	15.9697	1451.55	-1.67755	down	0.0541642	-30.9715	1.31e-210	2.83e-209
Solyc01g150176.1	SL4.0ch01	89818515	89819663	-	Gibberellin regulated protein (AHRD V3.3 *** A0A200Q364_9MAGN)	SG	SG	83.7933	239.802	4656.37	1.14659	up	0.0370404	30.9552	2.16e-210	4.69e-209
Solyc03g111170.3	SL4.0ch03	56227850	56233930	-	4-coumarate-CoA ligase (AHRD V3.3 *** E5GBV5_CUCME)	SG	SG	83.1707	51.189	6498.47	-1.0703	down	0.0346125	-30.9225	5.96e-210	1.29e-208
Solyc09g009530.4	SL4.0ch09	2974853	2977757	-	Alpha/beta-Hydrolases superfamily protein (AHRD V3.3 *** Q9SJM9_ARATH)	SG	SG	13.946	53.082	2190.51	1.55866	up	0.0504054	30.9225	5.96e-210	1.29e-208
Solyc03g118720.3	SL4.0ch03	62007809	62010505	+	Calcium-dependent lipid-binding (CaLB domain) family protein (AHRD V3.3 *** A0A2U1LMA8_ARTAN)	SG	SG	92.6317	44.088	2582.69	-1.44422	down	0.0467331	-30.9036	1.07e-209	2.31e-208
Solyc06g053180.4	SL4.0ch06	33707190	33708332	+	Cytochrome b5 (AHRD V3.3 *** A0A1U8GVN8_CAPAN)	SG	SG	182.669	100.947	3544.37	-1.22703	down	0.0397179	-30.8936	1.45e-209	3.14e-208
Solyc07g047770.4	SL4.0ch07	58847152	58858564	-	Histidine kinase 2 (AHRD V3.3 *** A0A2G2Z2M2_CAPAN)	Others	TR	9.13033	29.2	4284.91	1.30526	up	0.0423372	30.83	1.04e-208	2.24e-207
Solyc05g005060.3	SL4.0ch05	114104	115644	+	Cysteine-rich receptor-like protein kinase 3 (AHRD V3.3 *** A0A2G2YEZ6_CAPAN)	RLK-Pelle_DLSV	PK	33.2913	12.0533	1301.69	-1.84029	down	0.0597568	-30.7964	2.93e-208	6.3e-207
Solyc12g056220.2	SL4.0ch12	61771419	61773607	-	plasma membrane intrinsic protein 1.3	SG	SG	11.9737	50.4637	1645.49	1.70505	up	0.0554284	30.7613	8.64e-208	1.86e-206
Solyc10g079380.2	SL4.0ch10	60043047	60044358	+	Heat stress transcription factor B-3 (AHRD V3.3 *-* A0A2G2VW77_CAPBA)	HSF	TF	83.766	35.01	2139.76	-1.62493	down	0.0528397	-30.7521	1.15e-207	2.46e-206
Solyc03g111300.1	SL4.0ch03	56328168	56329643	+	Cytochrome P450 (AHRD V3.3 *** A0A200QGE7_9MAGN)	SG	SG	13.0823	2.452	555.47	-2.79229	down	0.090823	-30.7443	1.46e-207	3.12e-206
Solyc02g078210.3	SL4.0ch02	40950423	40959684	+	Ubiquitin-conjugating enzyme (AHRD V3.3 *** A0A200QBL2_9MAGN)	SG	SG	4.084	17.1127	1840.07	1.69322	up	0.0550969	30.7317	2.15e-207	4.6e-206
Solyc03g026370.1	SL4.0ch03	3792269	3792604	+	Peptidoglycan-binding LysM domain-containing protein (AHRD V3.3 *** A0A2U1MKY7_ARTAN)	SG	SG	235.342	120.688	2775.61	-1.33334	down	0.0434055	-30.7182	3.26e-207	6.96e-206
Solyc12g010980.3	SL4.0ch12	3881054	3882391	-	HXXXD-type acyl-transferase family protein (AHRD V3.3 *** F4JBC7_ARATH)	SG	SG	9.728	44.0127	1471.62	1.80679	up	0.0588564	30.6983	6e-207	1.28e-205
Solyc12g056410.2	SL4.0ch12	61936841	61939215	+	F-box protein PP2-A15 (AHRD V3.3 *** A0A2G2Y8Y0_CAPAN)	SG	SG	69.8803	38.7787	3164.88	-1.21995	down	0.0398015	-30.6509	2.57e-206	5.49e-205
Solyc03g113420.4	SL4.0ch03	57991725	57995561	-	Protein NRT1/ PTR FAMILY 2.9 (AHRD V3.3 *** A0A2G2WRJ5_CAPBA)	SG	SG	26.847	79.061	4510.8	1.18653	up	0.0387253	30.6397	3.63e-206	7.73e-205
Solyc03g123690.1	SL4.0ch03	64911729	64912163	-	RING/U-box superfamily protein (AHRD V3.3 *-* A0A2U1L356_ARTAN)	SG	SG	36.283	3.995	430.328	-3.5426	down	0.115628	-30.6379	3.83e-206	8.16e-205
Solyc03g096770.1	SL4.0ch03	53693931	53694278	-	Protein RESPONSE TO LOW SULFUR 2 (AHRD V3.3 *-* LSU2_ARATH)	SG	SG	61.578	12.4767	623.021	-2.66298	down	0.0869834	-30.6147	7.79e-206	1.66e-204
Solyc06g075190.1	SL4.0ch06	44331990	44332277	+	Methyltransferase-related protein (AHRD V3.3 *** A0A2K3LQ98_TRIPR)	SG	SG	496.716	274.562	5132.99	-1.22523	down	0.0400654	-30.5806	2.22e-205	4.71e-204
Solyc05g052750.3	SL4.0ch05	62328901	62331698	-	Alpha/beta hydrolase related protein (AHRD V3.3 *** Q8GZ10_ARATH)	SG	SG	90.0823	49.91	3783.89	-1.22101	down	0.0399621	-30.5542	4.98e-205	1.06e-203
Solyc09g092260.4	SL4.0ch09	67494268	67495900	+	Chaperone protein DnaJ (AHRD V3.3 *** A0A2G3AV72_CAPCH)	SG	SG	25.3343	94.6533	2023.69	1.53095	up	0.0501272	30.5412	7.4e-205	1.57e-203
Solyc04g074230.3	SL4.0ch04	58179881	58183856	-	SIG74 14-3-3 family protein	SG	SG	306.932	195.207	15238.8	-1.02193	down	0.0334624	-30.5398	7.73e-205	1.64e-203
Solyc05g053550.3	SL4.0ch05	63019803	63021508	+	chalcone synthase 2	SG	SG	23.8267	84.2357	3187.72	1.45427	up	0.047642	30.525	1.21e-204	2.57e-203
Solyc01g079940.4	SL4.0ch01	71675100	71677297	-	Eukaryotic aspartyl protease family protein (AHRD V3.3 *** A0A2U1KXX4_ARTAN)	SG	SG	94.6533	60.0157	5608.13	-1.02823	down	0.0336892	-30.5212	1.37e-204	2.89e-203
Solyc10g007930.4	SL4.0ch10	1978210	1981548	-	Cytochrome (AHRD V3.3 *** A0A2G3BCL0_CAPCH)	SG	SG	89.9013	52.205	4059.1	-1.15417	down	0.0378357	-30.5049	2.25e-204	4.75e-203
Solyc04g051510.1	SL4.0ch04	49952763	49956386	+	curl-3	RLK-Pelle_LRR-III	PK	9.151	29.8503	2935.27	1.33448	up	0.0437582	30.4966	2.9e-204	6.11e-203
Solyc08g065220.3	SL4.0ch08	51182207	51189501	+	glycine decarboxylase p-protein	SG	SG	10.7203	35.892	3674.69	1.37034	up	0.0450381	30.4262	2.48e-203	5.22e-202
Solyc09g074230.4	SL4.0ch09	62217205	62221188	-	SlSFP7	SG	SG	18.157	58.4387	2788.19	1.31648	up	0.0432722	30.4232	2.71e-203	5.72e-202
Solyc06g075800.1	SL4.0ch06	44788541	44788981	+	Histone H2B (AHRD V3.3 *-* A0A1Q3BKM6_CEPFO)	SG	SG	216.93	117.337	3410.29	-1.25536	down	0.0412648	-30.4219	2.82e-203	5.93e-202
Solyc01g067080.3	SL4.0ch01	68182858	68191629	-	dynein beta chain%2C ciliary protein (AHRD V3.3 *** AT3G21400.1)	SG	SG	31.3447	10.2487	996.876	-1.98141	down	0.0651489	-30.4136	3.63e-203	7.64e-202
Solyc11g012060.2	SL4.0ch11	5058685	5059541	-	hypothetical protein (AHRD V3.3 *-* AT1G12020.1)	SG	SG	51.0763	21.6173	1459.87	-1.61094	down	0.0530735	-30.353	2.29e-202	4.8e-201
Solyc07g061970.3	SL4.0ch07	64678247	64682082	+	60S ribosomal protein L18a-like protein (AHRD V3.3 *-* A0A2G2WEP8_CAPBA)	SG	SG	2.848	32.394	680.931	3.13774	up	0.103423	30.3388	3.53e-202	7.4e-201
Solyc06g071500.3	SL4.0ch06	41686077	41691225	+	Boron transporter 1 (AHRD V3.3 *** A0A2G2WM36_CAPBA)	SG	SG	2.708	15.69	1106.44	2.16262	up	0.0712857	30.3374	3.69e-202	7.72e-201
Solyc10g085000.2	SL4.0ch10	63500349	63504972	+	Protein kinase domain (AHRD V3.3 *** A0A200R4T5_9MAGN)	RLK-Pelle_RLCK-XII-1	PK	69.7263	41.7167	4497.19	-1.11205	down	0.0366877	-30.3114	8.12e-202	1.7e-200
Solyc06g063190.3	SL4.0ch06	37562413	37566084	+	glutamate receptor-like 2.3	SG	SG	7.39467	1.89933	720.132	-2.32703	down	0.0768688	-30.2727	2.62e-201	5.48e-200
Solyc10g083840.1	SL4.0ch10	62728239	62740709	-	Glutamine synthetase (AHRD V3.3 *** I6WUR4_CAMSI)	SG	SG	10.081	34.809	2440.72	1.41884	up	0.0468848	30.2623	3.59e-201	7.49e-200
Solyc06g072330.3	SL4.0ch06	42271705	42273542	+	Mitochondrial import inner membrane translocase subunit TIM14 (AHRD V3.3 *** B6T323_MAIZE)	SG	SG	75.1983	33.0883	1755.2	-1.55579	down	0.0514115	-30.2614	3.69e-201	7.69e-200
Solyc11g018805.1	SL4.0ch11	9696830	9698272	-	Peroxidase (AHRD V3.3 *** M1CN26_SOLTU)	SG	SG	19.8983	3.46367	663.615	-2.89349	down	0.0956838	-30.2401	7.04e-201	1.47e-199
Solyc03g095880.1	SL4.0ch03	52135461	52135613	-	Unknown protein	SG	SG	94.685	8.79567	390.16	-3.80579	down	0.125939	-30.2194	1.32e-200	2.74e-199
Solyc10g006700.1	SL4.0ch10	1058503	1058871	-	Calcium-binding protein PBP1 (AHRD V3.3 *** A0A1U8EDM6_CAPAN)	SG	SG	287.582	141.682	3684.01	-1.39053	down	0.0460659	-30.1857	3.65e-200	7.58e-199
Solyc11g045130.2	SL4.0ch11	30443598	30444422	-	Polynucleotidyl transferase, ribonuclease H-like superfamily protein (AHRD V3.3 *** A0A2U1KV50_ARTAN)	SG	SG	201.934	125.756	6203.25	-1.05413	down	0.034958	-30.1542	9.46e-200	1.96e-198
Solyc04g050240.3	SL4.0ch04	45524507	45540565	-	Vacuolar protein sorting-associated protein 26B (AHRD V3.3 *** A0A2G2Y850_CAPAN)	SG	SG	86.5687	53.0247	4581.37	-1.07681	down	0.0357502	-30.1205	2.61e-199	5.41e-198
Solyc03g120470.4	SL4.0ch03	63293845	63303080	-	tonoplast intrinsic protein 2.2	SG	SG	14.2407	39.7233	4500.7	1.10943	up	0.0368414	30.1137	3.2e-199	6.62e-198
Solyc08g076090.3	SL4.0ch08	58246228	58250370	-	DUF760 domain-containing protein (AHRD V3.3 *** A0A1Q3CP94_CEPFO)	SG	SG	31.1477	14.3533	1754.83	-1.48737	down	0.0494411	-30.0837	7.92e-199	1.64e-197
Solyc03g098795.1	SL4.0ch03	55589019	55593162	+	Proteinase inhibitor type-2 (AHRD V3.3 *** A0A2G2XU31_CAPAN)	SG	SG	1.55867	94.8997	1665.39	5.55801	up	0.184814	30.0736	1.07e-198	2.21e-197
Solyc05g041920.3	SL4.0ch05	53527496	53530978	-	Dicer-like 3 (AHRD V3.3 *-* B3SRQ0_PHYPA)	SG	SG	35.405	11.1697	1050.3	-2.0333	down	0.0676351	-30.0627	1.49e-198	3.07e-197
Solyc09g005110.3	SL4.0ch09	67434	69915	-	Pyruvate decarboxylase (AHRD V3.3 *** Q8H9C6_SOLTU)	SG	SG	7.552	0.74833	399.033	-3.72783	down	0.124105	-30.0377	3.16e-198	6.5e-197
Solyc03g111730.3	SL4.0ch03	56790829	56792669	-	KDEL-tailed cysteine endopeptidase	SG	SG	17.791	5.27867	797.575	-2.12295	down	0.070771	-29.9975	1.06e-197	2.18e-196
Solyc07g052480.3	SL4.0ch07	60881226	60883794	-	isocitrate lyase LEU18678	SG	SG	32.4197	87.3463	5715.85	1.05904	up	0.0353165	29.9871	1.45e-197	2.97e-196
Solyc01g097520.4	SL4.0ch01	80603431	80605549	+	annexin 5	SG	SG	12.0497	53.0447	1516.06	1.76806	up	0.0590315	29.9512	4.25e-197	8.72e-196
Solyc01g100460.3	SL4.0ch01	82746623	82747895	+	BZIP transcription factor (AHRD V3.3 *** C0LQL1_9CARY)	bZIP	TF	30.344	11.5373	1256.26	-1.76292	down	0.0588708	-29.9455	5.03e-197	1.03e-195
Solyc07g053740.1	SL4.0ch07	62092302	62092979	+	Ethylene Response Factor F.4	AP2/ERF-ERF	TF	384.422	244.828	9776.1	-1.02021	down	0.0340828	-29.9333	7.26e-197	1.49e-195
Solyc05g013720.3	SL4.0ch05	7082846	7089184	-	Alpha-galactosidase (AHRD V3.3 *** A0A2G3B902_CAPCH)	SG	SG	11.7667	39.971	2522.23	1.39179	up	0.046547	29.9007	1.93e-196	3.94e-195
Solyc12g098910.2	SL4.0ch12	65801247	65808303	+	Non-specific serine/threonine protein kinase (AHRD V3.3 *** A0A2G2VIL4_CAPBA)	CAMK_CAMKL-CHK1	PK	22.4247	8.82467	1360	-1.71762	down	0.0574557	-29.8946	2.31e-196	4.72e-195
Solyc02g069110.4	SL4.0ch02	37085713	37088649	-	Cathepsin B-like cysteine proteinase (AHRD V3.3 *** Q40413_NICRU)	SG	SG	3.65833	30.1753	846.889	2.6795	up	0.089663	29.8841	3.16e-196	6.45e-195
Solyc09g075670.1	SL4.0ch09	63530581	63531531	-	2-hydroxyisoflavanone dehydratase (AHRD V3.3 *** A0A1U8G399_CAPAN)	SG	SG	57.693	27.323	1883.41	-1.44809	down	0.0485553	-29.8236	1.93e-195	3.94e-194
Solyc09g089930.3	SL4.0ch09	65643193	65643915	+	ethylene responsive factor E.2	AP2/ERF-ERF	TF	74.091	35.0217	1838.3	-1.44959	down	0.0486189	-29.8153	2.47e-195	5.03e-194
Solyc07g048060.3	SL4.0ch07	59127623	59128135	+	Cytochrome b561 and DOMON domain-containing protein (AHRD V3.3 *-* A0A2G3BZZ3_CAPCH)	SG	SG	44.4713	10.826	681.162	-2.4106	down	0.0808917	-29.8004	3.86e-195	7.85e-194
Solyc11g065320.2	SL4.0ch11	48746693	48750018	-	Zinc finger transcription factor 67	SG	SG	1.95133	15.4793	790.352	2.61815	up	0.0878587	29.7995	3.96e-195	8.05e-194
Solyc06g061020.3	SL4.0ch06	36683390	36685267	-	SBP (S-ribonuclease binding protein) family protein (AHRD V3.3 *** Q8LCK5_ARATH)	SG	SG	57.5953	158.179	7413.28	1.08819	up	0.036576	29.7515	1.66e-194	3.37e-193
Solyc05g012850.3	SL4.0ch05	6078916	6080044	-	transmembrane protein (AHRD V3.3 *-* AT3G11810.1)	SG	SG	121.124	70.433	4656.37	-1.15066	down	0.0386844	-29.7449	2.02e-194	4.09e-193
Solyc07g044990.3	SL4.0ch07	57932022	57938589	+	TRAM, LAG1 and CLN8 (TLC) lipid-sensing domain containing protein (AHRD V3.3 *** A0A2U1Q6S5_ARTAN)	SG	SG	46.0327	23.3087	2250.44	-1.35072	down	0.0454349	-29.7288	3.26e-194	6.6e-193
Solyc03g005700.1	SL4.0ch03	504698	505000	-	mitochondrial import receptor subunit TOM9-2-like (AHRD V3.3 *** A0A1S3Y998_TOBAC)	SG	SG	201.086	95.171	2091.4	-1.4505	down	0.0487967	-29.7253	3.61e-194	7.31e-193
Solyc03g115860.3	SL4.0ch03	59884448	59887837	-	ER membrane protein, putative (DUF962) (AHRD V3.3 *** Q9CA70_ARATH)	SG	SG	109.656	55.9817	3260.08	-1.33717	down	0.044992	-29.7201	4.22e-194	8.53e-193
Solyc12g014610.2	SL4.0ch12	5643983	5650447	+	WRKY transcription factor 20	WRKY	TF	1.37333	13.4907	679.438	2.92661	up	0.0985452	29.6982	8.1e-194	1.63e-192
Solyc04g009030.3	SL4.0ch04	2632547	2635784	+	Glyceraldehyde-3-phosphate dehydrogenase (AHRD V3.3 *** A0A0A8IBT8_NICBE)	SG	SG	0.326	29.2863	895.256	6.11657	up	0.205977	29.6954	8.81e-194	1.77e-192
Solyc05g050130.4	SL4.0ch05	59492020	59493654	-	Acidic endochitinase (AHRD V3.3 *** CHIA_TOBAC)	SG	SG	3.63133	33.261	726.905	2.83507	up	0.0955057	29.6848	1.21e-193	2.43e-192
Solyc01g098140.4	SL4.0ch01	80982375	80985544	+	Alpha/beta-hydrolases superfamily protein (AHRD V3.3 *** A0A2U1LX98_ARTAN)	SG	SG	43.3457	25.2667	3435.83	-1.14765	down	0.0387247	-29.6361	5.12e-193	1.03e-191
Solyc11g068400.2	SL4.0ch11	51202547	51206226	-	Cytochrome b-c1 complex subunit 9 (AHRD V3.3 *** A0A2G2VPU7_CAPBA)	SG	SG	256.921	160.196	5847.13	-1.0511	down	0.0355098	-29.6004	1.48e-192	2.97e-191
Solyc10g006560.4	SL4.0ch10	1004759	1007122	-	Histone H2A (AHRD V3.3 *** A0A218X7P1_PUNGR)	SG	SG	60.5573	36.209	3711.65	-1.11264	down	0.0376166	-29.5785	2.83e-192	5.66e-191
Solyc05g013460.4	SL4.0ch05	6728126	6737667	+	Protein DETOXIFICATION (AHRD V3.3 *** A0A1Q3CW99_CEPFO)	SG	SG	3.721	21.4877	1008.09	2.15643	up	0.0730156	29.5338	1.06e-191	2.12e-190
Solyc06g068860.3	SL4.0ch06	40317993	40328237	+	Alpha-mannosidase (AHRD V3.3 *** E0XN34_SOLLC)	SG	SG	5.572	20.7523	1942.6	1.52579	up	0.0517206	29.5006	2.83e-191	5.66e-190
Solyc01g091370.4	SL4.0ch01	77246065	77250471	-	AT-hook motif nuclear-localized protein 1 (AHRD V3.3 *** A0A2G3AH71_CAPAN)	SG	SG	4.70067	22.0737	1251.62	1.86017	up	0.0631211	29.4699	7e-191	1.4e-189
Solyc04g071590.3	SL4.0ch04	56359968	56361115	+	Abscisic acid stress ripening 3	SG	SG	670.065	111.308	12772.5	-2.95688	down	0.10052	-29.4157	3.46e-190	6.9e-189
Solyc04g079790.3	SL4.0ch04	62094887	62097490	-	30S ribosomal protein S9 protein (AHRD V3.3 *** A0A2U1PM70_ARTAN)	SG	SG	93.7727	54.7403	3474.41	-1.14679	down	0.0390034	-29.4023	5.14e-190	1.02e-188
Solyc11g007920.1	SL4.0ch11	2196158	2196592	-	Histone H2B (AHRD V3.3 *-* A0A200PZ88_9MAGN)	SG	SG	462.85	297.703	7577.75	-1.00605	down	0.0342312	-29.3897	7.43e-190	1.48e-188
Solyc02g065680.3	SL4.0ch02	34869949	34874602	+	Amino acid transporter (AHRD V3.3 *** A0A200QY84_9MAGN)	SG	SG	12.3733	42.283	2443.23	1.4002	up	0.0476659	29.3754	1.13e-189	2.25e-188
Solyc10g079570.3	SL4.0ch10	60195176	60196658	+	Acyltransferase (AHRD V3.3 *-* Q58VT1_CAPFR)	SG	SG	29.396	9.32333	924.568	-2.02199	down	0.0688381	-29.3731	1.21e-189	2.4e-188
Solyc08g006160.4	SL4.0ch08	895345	898426	-	Plastid-lipid associated protein PAP / fibrillin family protein (AHRD V3.3 *** A0A2U1N400_ARTAN)	SG	SG	65.5657	32.536	2360.31	-1.37908	down	0.0469892	-29.3489	2.47e-189	4.9e-188
Solyc06g062690.4	SL4.0ch06	37221132	37225176	-	Nucleosome assembly protein family (AHRD V3.3 *** A9TVZ4_PHYPA)	SG	SG	17.7323	5.18733	798.947	-2.14481	down	0.0730948	-29.3429	2.95e-189	5.84e-188
Solyc02g088090.1	SL4.0ch02	48312015	48312560	+	Calmodulin-like protein 45 (AHRD V3.3 *** A0A2P0QD45_CAMSI)	SG	SG	294.168	159.906	5734.72	-1.24776	down	0.0425582	-29.319	5.94e-189	1.18e-187
Solyc04g079350.1	SL4.0ch04	61849968	61850921	+	Pheromone receptor-like protein (AHRD V3.3 *** G7J5T8_MEDTR)	SG	SG	179.584	106.593	6282.18	-1.12216	down	0.0382743	-29.3189	5.95e-189	1.18e-187
Solyc02g071130.4	SL4.0ch02	38624763	38626431	-	WRKY transcription factor 71	WRKY	TF	73.191	39.8917	3051.78	-1.24453	down	0.0424741	-29.3009	1.01e-188	1.99e-187
Solyc08g081620.4	SL4.0ch08	62731633	62735183	-	LEU13054 endo-1,4-beta-glucanase precursor	SG	SG	24.877	10.798	1496.27	-1.57474	down	0.0537987	-29.2709	2.43e-188	4.8e-187
Solyc04g079900.3	SL4.0ch04	62184154	62192048	-	Metalloendopeptidase / zinc ion binding protein (AHRD V3.3 *** F4K306_ARATH)	SG	SG	3.119	15.4493	1218.98	1.93778	up	0.0662476	29.2506	4.41e-188	8.68e-187
Solyc06g005100.3	SL4.0ch06	137736	144114	+	Phosphatidylinositol transfer protein (AHRD V3.3 *** A0A200QHH4_9MAGN)	SG	SG	52.0283	28.227	2840.81	-1.25417	down	0.0429057	-29.2309	7.86e-188	1.55e-186
Solyc10g018300.3	SL4.0ch10	7054748	7058024	-	Transketolase (AHRD V3.3 *** A0A200R9X0_9MAGN)	SG	SG	1.23	12.6137	681.688	2.99346	up	0.102496	29.2055	1.65e-187	3.24e-186
Solyc02g092210.1	SL4.0ch02	51399412	51400743	+	Galactosyl transferase GMA12/MNN10 family protein (AHRD V3.3 *** A0A2U1NY56_ARTAN)	SG	SG	17.7007	61.1707	2176.15	1.41755	up	0.0485555	29.1943	2.29e-187	4.49e-186
Solyc08g076650.3	SL4.0ch08	58697633	58703127	+	Trehalose-6-phosphate synthase (AHRD V3.3 *** E5GC29_CUCME)	SG	SG	6.80933	24.7357	1935.05	1.48965	up	0.0510458	29.1827	3.22e-187	6.3e-186
Solyc02g084870.3	SL4.0ch02	45949418	45952957	-	mitogen-activated protein kinase 8	RLK-Pelle_PERK-1	PK	36.9143	20.6703	2790.13	-1.20741	down	0.0415183	-29.0814	6.18e-186	1.2e-184
Solyc01g107180.3	SL4.0ch01	87115385	87122030	+	Phototropic-responsive NPH3 family protein (AHRD V3.3 *** A0A2U1N5P4_ARTAN)	SG	SG	25.169	12.59	2219.6	-1.37255	down	0.0472295	-29.0613	1.11e-185	2.15e-184
Solyc01g103580.3	SL4.0ch01	84441544	84444055	+	DUF679 domain-containing protein (AHRD V3.3 *** A0A1Q3DCM8_CEPFO)	SG	SG	39.4973	14.4973	1063.91	-1.81262	down	0.0623772	-29.059	1.18e-185	2.3e-184
Solyc06g072840.3	SL4.0ch06	42583511	42584580	-	hypothetical protein (AHRD V3.3 *** AT3G03150.1)	SG	SG	166.514	96.627	5736.72	-1.15393	down	0.0397128	-29.0568	1.26e-185	2.45e-184
Solyc09g061280.4	SL4.0ch09	54607356	54610052	-	p27KIP1-related-protein 2	SG	SG	49.4183	17.1423	1548.76	-1.89164	down	0.0651136	-29.0513	1.48e-185	2.87e-184
Solyc01g108200.3	SL4.0ch01	87864549	87868122	-	Protein disulfide-isomerase SCO2 (AHRD V3.3 *** A0A2G3AT86_CAPCH)	SG	SG	39.1863	13.319	964.98	-1.92705	down	0.0663334	-29.0509	1.5e-185	2.9e-184
Solyc02g081550.3	SL4.0ch02	43453730	43456434	+	LeftsH6FtsH protease	SG	SG	11.1173	2.826	747.373	-2.34825	down	0.0809627	-29.0041	5.84e-185	1.13e-183
Solyc03g111830.4	SL4.0ch03	56855806	56860571	+	Protein-L-isoaspartate O-methyltransferase (AHRD V3.3 *** A0A2G2X8E9_CAPBA),Pfam:PF01135	SG	SG	39.47	22.4797	2858.87	-1.18245	down	0.0408135	-28.9721	1.48e-184	2.85e-183
Solyc05g013920.4	SL4.0ch05	7417731	7419680	+	Cysteine protease CP8 (AHRD V3.3 *** T2BRU3_TOBAC)	SG	SG	14.6623	3.251	564.146	-2.53677	down	0.0875877	-28.9627	1.94e-184	3.75e-183
Solyc01g097810.3	SL4.0ch01	80774381	80782390	-	zeta-carotene desaturase	SG	SG	66.797	42.4753	5633.82	-1.02369	down	0.0353626	-28.9482	2.95e-184	5.69e-183
Solyc03g121420.4	SL4.0ch03	63973987	63975496	+	Inorganic pyrophosphatase 1 (AHRD V3.3 *** A0A2G2XXB4_CAPAN)	SG	SG	12.4393	0.797	342.785	-4.30892	down	0.148965	-28.9258	5.66e-184	1.09e-182
Solyc01g081610.3	SL4.0ch01	73386798	73389638	-	Beta-hexosaminidase (AHRD V3.3 *** A0A2G2XRM6_CAPBA)	SG	SG	39.875	20.691	2890.55	-1.31782	down	0.0455952	-28.9027	1.11e-183	2.12e-182
Solyc12g098960.2	SL4.0ch12	65832514	65837771	+	Protein kinase domain (AHRD V3.3 *** A0A200R1U1_9MAGN)	RLK-Pelle_RLCK-V	PK	0.73067	11.868	561.265	3.64785	up	0.12622	28.9007	1.17e-183	2.25e-182
Solyc10g008350.4	SL4.0ch10	2359939	2360774	+	hypothetical protein (AHRD V3.3 --* AT4G28290.2)	SG	SG	85.6063	27.0733	1478.35	-2.02666	down	0.0701942	-28.8722	2.67e-183	5.11e-182
Solyc01g096730.2	SL4.0ch01	79999887	80006480	-	protein ZINC INDUCED FACILITATOR-LIKE 1-like (AHRD V3.3 *** A0A2I4H204_9ROSI)	SG	SG	38.2227	19.7843	2397.09	-1.32134	down	0.0458333	-28.8292	9.23e-183	1.77e-181
Solyc02g081880.3	SL4.0ch02	43648545	43652130	-	Molybdenum cofactor sulfurase (AHRD V3.3 *** A0A200QQK0_9MAGN)	SG	SG	44.514	121.565	4303.25	1.07891	up	0.0374264	28.8276	9.68e-183	1.85e-181
Solyc09g074380.4	SL4.0ch09	62384142	62386999	-	DCD (Development and Cell Death) domain protein (AHRD V3.3 *-* F4IUS3_ARATH)	SG	SG	0.86033	10.3757	594.276	3.22812	up	0.112031	28.8146	1.41e-182	2.69e-181
Solyc05g007160.3	SL4.0ch05	1802069	1807110	-	R2R3MYB transcription factor 110	MYB	TF	2.05267	12.9937	857.624	2.29275	up	0.0796154	28.7978	2.28e-182	4.36e-181
Solyc04g053120.3	SL4.0ch04	50989426	50996814	-	4-alpha-glucanotransferase (AHRD V3.3 *** A0A1U8EWW1_CAPAN)	SG	SG	3.38767	17.7973	1012.06	2.02312	up	0.0702765	28.788	3.03e-182	5.78e-181
Solyc08g081400.4	SL4.0ch08	62589551	62593187	+	bell-like homeodomain protein 3	HB-BELL	TF	7.32467	29.537	1681.36	1.63904	up	0.0569729	28.7688	5.27e-182	1e-180
Solyc12g099130.2	SL4.0ch12	65924512	65925464	+	R2R3MYB transcription factor 108	MYB	TF	42.0027	11.586	967.223	-2.22248	down	0.0773099	-28.7477	9.69e-182	1.84e-180
Solyc07g064690.1	SL4.0ch07	66556341	66556730	+	50S ribosomal protein L34 (AHRD V3.3 *** AT1G29040.1)	SG	SG	291.109	182.155	4233.71	-1.04697	down	0.0364578	-28.7173	2.32e-181	4.39e-180
Solyc01g005020.3	SL4.0ch01	46201	59605	-	Salt Overly Sensitive 1	SG	SG	6.62133	21.9407	2375.92	1.35925	up	0.0473849	28.6852	5.83e-181	1.1e-179
Solyc01g103250.4	SL4.0ch01	84170285	84179832	+	Zinc finger CCCH domain-containing protein (AHRD V3.3 *-* A0A2K3NPU7_TRIPR)	SWI/SNF-BAF60b	TR	0.72167	11.9607	559.903	3.6935	up	0.128786	28.6792	6.92e-181	1.31e-179
Solyc01g068000.4	SL4.0ch01	69825146	69830210	+	Protein phosphatase-2C (AHRD V3.3 *** O82469_MESCR)	SG	SG	63.8747	38.158	3948.7	-1.11395	down	0.0388841	-28.6479	1.7e-180	3.21e-179
Solyc04g011490.4	SL4.0ch04	3957344	3958843	+	CASP-like protein (AHRD V3.3 *** A0A2G2XA87_CAPBA)	SG	SG	18.748	0.72867	353.283	-5.07448	down	0.177346	-28.6134	4.57e-180	8.62e-179
Solyc05g006390.1	SL4.0ch05	1080525	1080779	-	CDP-diacylglycerol-glycerol-3-phosphate 3-phosphatidyltransferase (AHRD V3.3 *** Q8VYY6_ARATH)	SG	SG	1394.03	304.311	10442.8	-2.56296	down	0.0896191	-28.5983	7.05e-180	1.33e-178
Solyc12g016070.1	SL4.0ch12	6134870	6138268	-	Protein kinase-like domain-containing protein (AHRD V3.3 *-* A0A2U1KQF7_ARTAN)	TKL-Pl-4	PK	4.597	60.1243	589.9	3.34475	up	0.117036	28.5787	1.24e-179	2.32e-178
Solyc06g073460.4	SL4.0ch06	42938890	42943138	-	phospholipid hydroperoxide glutathione peroxidase	SG	SG	227.548	135.719	9544.67	-1.11447	down	0.0389968	-28.5784	1.25e-179	2.34e-178
Solyc01g081450.3	SL4.0ch01	73243348	73246683	-	glycine-rich protein A3 (AHRD V3.3 --* XP_004229538.1)	SG	SG	104.286	59.3873	3566.36	-1.1851	down	0.041587	-28.4969	1.28e-178	2.4e-177
Solyc04g007070.3	SL4.0ch04	828724	833901	+	Disease resistance protein (AHRD V3.3 *** A0A2U1N8H9_ARTAN)	SG	SG	2.93967	15.2403	1145.23	2.00499	up	0.0703738	28.4905	1.54e-178	2.88e-177
Solyc02g070910.3	SL4.0ch02	38510924	38516301	+	Receptor kinase (AHRD V3.3 *** H2AKU7_ARATH)	TKL-Pl-5	PK	4.96567	1.513	783.172	-2.08762	down	0.0733046	-28.4787	2.15e-178	4.02e-177
Solyc01g006370.3	SL4.0ch01	991516	1013901	-	Callose synthase (AHRD V3.3 *** K7PRK8_MAIZE)	SG	SG	2.54367	10.025	1619.53	1.6065	up	0.0564435	28.4622	3.45e-178	6.42e-177
Solyc07g041940.3	SL4.0ch07	54491298	54493558	+	Protein kinase superfamily protein (AHRD V3.3 *** A0A2U1QC97_ARTAN)	RLK-Pelle_RLCK-VIIa-2	PK	10.511	2.16433	521.295	-2.64447	down	0.0929514	-28.4501	4.86e-178	9.06e-177
Solyc07g063640.1	SL4.0ch07	65886958	65887257	-	Wound-responsive family protein (AHRD V3.3 *-* A0A2U1LJB1_ARTAN)	SG	SG	118.541	46.4487	1164.59	-1.72091	down	0.060491	-28.4491	5e-178	9.31e-177
Solyc04g079250.3	SL4.0ch04	61746952	61748975	-	Patatin (AHRD V3.3 *** A0A2G2ZRS1_CAPAN)	SG	SG	9.01867	0.798	337.072	-3.87252	down	0.136136	-28.446	5.46e-178	1.02e-176
Solyc10g054030.2	SL4.0ch10	53571115	53578762	+	RING/U-box superfamily protein (AHRD V3.3 *** Q8L7K7_ARATH)	SG	SG	48.9797	28.4793	3442.84	-1.15358	down	0.0405632	-28.439	6.67e-178	1.24e-176
Solyc05g007510.4	SL4.0ch05	2110765	2119670	-	RNA-directed RNA polymerase	SG	SG	6.26367	22.144	2242.86	1.44939	up	0.0509709	28.4357	7.31e-178	1.36e-176
Solyc10g079890.2	SL4.0ch10	60467207	60470288	-	Calcium-binding EF-hand family protein (AHRD V3.3 *** A0A2U1NS17_ARTAN)	SG	SG	94.43	59.8817	5091.95	-1.02769	down	0.0362185	-28.3746	4.16e-177	7.7e-176
Solyc02g082200.4	SL4.0ch02	43886342	43890243	+	Glutaredoxin (AHRD V3.3 *-* A0A200PXX9_9MAGN)	SG	SG	194.767	123.415	5789.44	-1.0303	down	0.0363117	-28.3737	4.27e-177	7.9e-176
Solyc02g030225.1	SL4.0ch02	23908959	23913711	-	UDP-glucose 4-epimerase (AHRD V3.3 *** A0A1Y1ITM0_KLENI)	SG	SG	11.4287	43.806	1674.37	1.56617	up	0.0553128	28.3148	2.27e-176	4.19e-175
Solyc02g071970.1	SL4.0ch02	39316896	39317492	+	N66 matrix protein (AHRD V3.3 *** XP_004233072.1)	SG	SG	932.234	224.046	16589.7	-2.42423	down	0.0857828	-28.2601	1.07e-175	1.97e-174
Solyc08g080630.4	SL4.0ch08	62001452	62003434	-	Ethylene-responsive proteinase inhibitor 1 (AHRD V3.3 *** A0A1U8G7N9_CAPAN)	SG	SG	707.46	432.24	37129.3	-1.0802	down	0.0382334	-28.2528	1.32e-175	2.42e-174
Solyc04g077920.3	SL4.0ch04	60763461	60768620	+	Interferon-related developmental regulator family protein / IFRD protein family (AHRD V3.3 *** A0A2U1KUG8_ARTAN)	SG	SG	59.1073	38.1673	4346.95	-1.00148	down	0.035466	-28.2378	2.01e-175	3.69e-174
Solyc10g081020.2	SL4.0ch10	61307876	61317815	-	Transcription elongation factor spt6 (AHRD V3.3 *** A0A1U8EIC5_CAPAN)	SG	SG	14.5537	37.7053	5693.15	1.00383	up	0.0355674	28.2234	3.02e-175	5.54e-174
Solyc06g053260.1	SL4.0ch06	33773127	33773516	+	Auxin-responsive protein SAUR32 (AHRD V3.3 *** A0A2G2Z9Q7_CAPAN)	SG	SG	390.17	84.5213	4465.78	-2.57412	down	0.0913133	-28.1899	7.77e-175	1.42e-173
Solyc03g005480.4	SL4.0ch03	378062	382391	+	WAT1-related protein (AHRD V3.3 *** K4BDX2_SOLLC)	SG	SG	8.40833	0.87	344.98	-3.65236	down	0.129611	-28.1794	1.05e-174	1.91e-173
Solyc03g113620.3	SL4.0ch03	58115004	58116605	-	Transcription factor MYB1R1 (AHRD V3.3 *** A0A2G2WRC4_CAPBA)	MYB-related	TF	7.945	39.0363	1293.25	1.92971	up	0.0685679	28.1431	2.91e-174	5.33e-173
Solyc03g042560.3	SL4.0ch03	6310075	6312855	+	Phenylalanine ammonia-lyase (AHRD V3.3 *** A0A2G2YQ27_CAPAN)	SG	SG	0.554	12.118	583.693	4.0726	up	0.144712	28.1429	2.93e-174	5.36e-173
Solyc10g077040.2	SL4.0ch10	59041638	59044297	-	Magnesium-protoporphyrin IX monomethyl ester [oxidative] cyclase, chloroplastic (AHRD V3.3 *** A0A1U8EC90_CAPAN)	SG	SG	10.6623	41.595	1500.83	1.5928	up	0.0566239	28.1295	4.27e-174	7.8e-173
Solyc06g068230.4	SL4.0ch06	39920341	39930856	+	Tetratricopeptide repeat (TPR)-like superfamily protein (AHRD V3.3 *** A0A2U1MYN5_ARTAN)	SG	SG	6.43767	19.0307	3032.02	1.19319	up	0.0424315	28.1204	5.51e-174	1.01e-172
Solyc09g065560.3	SL4.0ch09	59789136	59797686	-	Sulfate transporter (AHRD V3.3 *** Q70BL1_BRAOL)	SG	SG	78.4453	50.481	6674	-1.00532	down	0.035752	-28.1194	5.68e-174	1.04e-172
Solyc02g079710.4	SL4.0ch02	42153276	42156329	-	S receptor kinase (AHRD V3.3 *** A4UWL9_BRANA)	RLK-Pelle_DLSV	PK	1.371	12.882	632.883	2.86696	up	0.101968	28.1162	6.21e-174	1.13e-172
Solyc04g081210.4	SL4.0ch04	63182215	63188006	+	SUN-like protein 14	SG	SG	10.6827	33.292	2849.09	1.26794	up	0.0451578	28.0779	1.82e-173	3.32e-172
Solyc02g090380.4	SL4.0ch02	49979304	49983459	+	Disease resistance protein (CC-NBS-LRR class) family (AHRD V3.3 *** A0A1P8BE24_ARATH)	SG	SG	1.65233	11.2597	753.307	2.40233	up	0.0855707	28.0742	2.02e-173	3.68e-172
Solyc10g047290.2	SL4.0ch10	39369784	39375408	+	Protein phosphatase 2C (AHRD V3.3 *** A0A2U1L906_ARTAN)	SG	SG	86.4143	52.6703	4400.18	-1.08458	down	0.0386778	-28.0414	5.09e-173	9.25e-172
Solyc12g005030.3	SL4.0ch12	31116	32651	+	Calcium-dependent protein kinase (AHRD V3.3 *** Q9XER6_SOLTU)	CAMK_CDPK	PK	6.29	34.217	912.881	2.07398	up	0.0739711	28.0377	5.65e-173	1.03e-171
Solyc10g085300.2	SL4.0ch10	63680690	63684416	-	hypothetical protein (Protein of unknown function%2C DUF538) (AHRD V3.3 *** AT3G08890.2)	SG	SG	81.4347	44.631	2872.71	-1.23933	down	0.0442313	-28.0193	9.46e-173	1.72e-171
Solyc06g065050.2	SL4.0ch06	38209667	38211094	-	Late embryogenesis abundant domain-containing protein / LEA domain-containing protein (AHRD V3.3 *** Q9C7H3_ARATH)	SG	SG	15.8567	4.55533	654.441	-2.17004	down	0.0774559	-28.0165	1.02e-172	1.86e-171
Solyc04g054370.1	SL4.0ch04	51662920	51663417	-	RING/U-box superfamily protein (AHRD V3.3 *-* Q3EAE6_ARATH)	SG	SG	2.89033	51.7687	537.783	3.79887	up	0.13567	28.0007	1.59e-172	2.88e-171
Solyc04g071030.1	SL4.0ch04	55684351	55685634	-	RING-type E3 ubiquitin transferase (AHRD V3.3 *** A0A2G2WYL4_CAPBA)	SG	SG	90.6453	54.2727	4277.92	-1.11173	down	0.0397294	-27.9825	2.65e-172	4.79e-171
Solyc03g082500.4	SL4.0ch03	46994948	47003530	+	serine/threonine protein kinase pk23	RLK-Pelle_L-LEC	PK	45.5067	28.3527	3913.02	-1.05143	down	0.0375961	-27.9666	4.15e-172	7.48e-171
Solyc05g005960.3	SL4.0ch05	766678	769002	+	Protein NRT1/ PTR FAMILY 1.2 (AHRD V3.3 *** A0A1J3DU78_NOCCA)	SG	SG	0.28733	15.4723	631.296	5.35495	up	0.19158	27.9515	6.32e-172	1.14e-170
Solyc12g010400.2	SL4.0ch12	3490349	3491402	+	hypothetical protein (AHRD V3.3 *-* AT2G46490.1)	SG	SG	157.652	83.7363	2386.76	-1.28048	down	0.045855	-27.9246	1.34e-171	2.42e-170
Solyc06g050870.3	SL4.0ch06	31452628	31453246	-	Hypoxia-responsive family protein (AHRD V3.3 *** B6THW4_MAIZE)	SG	SG	32.188	0.67367	385.489	-5.92566	down	0.212277	-27.9148	1.76e-171	3.17e-170
Solyc02g071800.3	SL4.0ch02	39162741	39169839	+	Protein kinase domain (AHRD V3.3 *** A0A200QIY1_9MAGN)	RLK-Pelle_DLSV	PK	13.5373	6.19267	1381.02	-1.49918	down	0.0537173	-27.9087	2.09e-171	3.76e-170
Solyc06g075370.3	SL4.0ch06	44453437	44455660	-	Dof zinc finger protein (AHRD V3.3 *** A0A2K3LIE4_TRIPR)	C2C2-Dof	TF	10.982	41.3513	1657.73	1.54595	up	0.0554299	27.8902	3.51e-171	6.3e-170
Solyc11g033270.2	SL4.0ch11	25540599	25576499	+	MAP kinase kinase kinase 82	STE_STE-Pl	PK	14.254	39.0307	5262.56	1.08143	up	0.0387795	27.8866	3.88e-171	6.96e-170
Solyc12g096500.2	SL4.0ch12	64913638	64915137	+	Zinc finger protein CONSTANS-LIKE 4 (AHRD V3.3 *** A0A2G2VJD2_CAPBA)	C2C2-CO-like	TF	6.65	31.482	1097.4	1.87075	up	0.0671204	27.8716	5.9e-171	1.06e-169
Solyc03g043850.3	SL4.0ch03	6817393	6819371	+	cytochrome c oxidase subunit 6a, mitochondrial-like (AHRD V3.3 *** A0A2I4HW31_9ROSI)	SG	SG	242.404	107.361	3673.48	-1.54087	down	0.0552894	-27.8692	6.31e-171	1.13e-169
Solyc11g068460.2	SL4.0ch11	51242253	51245795	-	Calcium-binding EF-hand family protein (AHRD V3.3 *** A0A2U1NS17_ARTAN)	SG	SG	62.1583	32.8223	2138.4	-1.29035	down	0.0463597	-27.8334	1.71e-170	3.06e-169
Solyc09g075460.3	SL4.0ch09	63383615	63387594	+	Pectin lyase-like superfamily protein (AHRD V3.3 *** A0A2U1PV10_ARTAN)	SG	SG	10.7913	37.451	1815.6	1.42538	up	0.0512426	27.8164	2.75e-170	4.91e-169
Solyc08g066160.3	SL4.0ch08	52658625	52665155	+	Early nodulin-93 (AHRD V3.3 *** A0A1U8DU22_CAPAN)	SG	SG	128.46	79.3453	3606.66	-1.06503	down	0.0382894	-27.8153	2.83e-170	5.05e-169
Solyc04g077230.1	SL4.0ch04	60162835	60163059	+	Unknown protein	SG	SG	2188.61	260.389	13515.5	-3.43712	down	0.123657	-27.7956	4.91e-170	8.75e-169
Solyc05g014280.4	SL4.0ch05	8154188	8156741	-	small heat shock protein 1	SG	SG	11.939	0.62567	310.864	-4.63318	down	0.166711	-27.7917	5.47e-170	9.74e-169
Solyc04g015610.3	SL4.0ch04	5951876	5954495	+	DUF642 domain-containing protein (AHRD V3.3 *** A0A1Q3AUQ6_CEPFO)	SG	SG	28.4563	87.8067	3366.97	1.25481	up	0.0451568	27.7879	6.07e-170	1.08e-168
Solyc03g097190.3	SL4.0ch03	54079699	54084087	-	WEB family protein, chloroplastic (AHRD V3.3 *** A0A2G2VB89_CAPBA)	SG	SG	3.4	15.7017	1376.47	1.83914	up	0.0661975	27.7826	7.03e-170	1.25e-168
Solyc02g089065.1	SL4.0ch02	49016965	49019025	+	Protein SPIRAL1 (AHRD V3.3 *** A0A1U8FPZ4_CAPAN)	SG	SG	80.9713	250.239	4964.8	1.2578	up	0.045287	27.7739	8.98e-170	1.59e-168
Solyc07g056490.4	SL4.0ch07	64217497	64219150	-	Glutathione S-transferase-like protein (AHRD V3.3 *** A0A2K3N2T5_TRIPR)	SG	SG	44.661	129.182	3831.1	1.16343	up	0.0418905	27.773	9.2e-170	1.63e-168
Solyc01g102310.3	SL4.0ch01	83401958	83405534	-	60S ribosomal protein L34 (AHRD V3.3 *-* A0A2G2VNY7_CAPBA)	SG	SG	2.60067	14.5497	962.81	2.11548	up	0.0762162	27.7562	1.46e-169	2.59e-168
Solyc02g069800.1	SL4.0ch02	37639819	37640826	-	Alpha/beta-Hydrolases superfamily protein (AHRD V3.3 *** A0A2U1PVQ0_ARTAN)	SG	SG	183.784	116.166	6929.71	-1.03214	down	0.0371878	-27.7549	1.52e-169	2.69e-168
Solyc10g081240.3	SL4.0ch10	61452221	61460933	+	GrpE protein homolog (AHRD V3.3 *** A0A2G2VVH1_CAPBA)	SG	SG	60.749	32.5783	2877.3	-1.26587	down	0.0456095	-27.7546	1.53e-169	2.71e-168
Solyc06g071070.1	SL4.0ch06	41328092	41328877	+	NAD(P)-binding Rossmann-fold superfamily protein (AHRD V3.3 *** A0A2U1L921_ARTAN),Pfam:PF13561	SG	SG	138.156	85.778	4038.62	-1.05731	down	0.0380959	-27.7539	1.57e-169	2.77e-168
Solyc01g005430.3	SL4.0ch01	312643	317544	+	Plant ubx domain-containing protein 2 (AHRD V3.3 *** A0A1J6HWL3_NICAT)	SG	SG	23.642	11.431	1702.77	-1.41881	down	0.0511735	-27.7255	3.44e-169	6.06e-168
Solyc08g007225.1	SL4.0ch08	1807416	1809030	-	Phospholipase A1-Ibeta2, chloroplastic (AHRD V3.3 *** A0A2G3BPM7_CAPCH)	SG	SG	13.4027	3.834	635.401	-2.17712	down	0.0785559	-27.7142	4.7e-169	8.29e-168
Solyc03g020060.3	SL4.0ch03	55636048	55637126	+	Proteinase inhibitor type-2 (AHRD V3.3 *** A0A2G2V3L6_CAPBA)	SG	SG	63.1817	33.894	2158.89	-1.26917	down	0.0458031	-27.7093	5.4e-169	9.51e-168
Solyc09g011470.3	SL4.0ch09	4840482	4843990	+	Plant/T7H20-70 protein (AHRD V3.3 *-* G7L5L0_MEDTR)	SG	SG	124.53	65.6123	3907.94	-1.2924	down	0.0466578	-27.6995	7.08e-169	1.25e-167
Solyc09g092330.3	SL4.0ch09	67564493	67565851	-	UDP-glucuronate 4-epimerase 4 (AHRD V3.3 *** A0A1J3GBJ9_NOCCA)	SG	SG	12.527	46.2163	1648.14	1.51159	up	0.0546446	27.6623	1.99e-168	3.49e-167
Solyc04g011480.3	SL4.0ch04	3953475	3955474	+	CASP-like protein (AHRD V3.3 *** A0A2G2ZG68_CAPAN)	SG	SG	20.5713	3.02767	377.148	-3.12848	down	0.113119	-27.6566	2.33e-168	4.09e-167
Solyc08g081455.1	SL4.0ch08	62632363	62635026	-	Unknown protein	SG	SG	15.4287	5.992	1086.89	-1.73748	down	0.06292	-27.6141	7.54e-168	1.32e-166
Solyc04g005630.3	SL4.0ch04	429033	434202	-	Transcription termination factor 3, mitochondrial (AHRD V3.3 *** A0A1J3JQF8_NOCCA)	mTERF	TR	32.5567	17.5653	2475.32	-1.26136	down	0.0457028	-27.5993	1.14e-167	1.99e-166
Solyc03g119810.1	SL4.0ch03	62833366	62833821	+	At1g49000 (AHRD V3.3 *-* Q9M9A2_ARATH)	SG	SG	30.3057	3.988	382.733	-3.29287	down	0.119336	-27.5934	1.34e-167	2.34e-166
Solyc06g084390.3	SL4.0ch06	47095991	47098898	-	ER auxin binding 1	SG	SG	51.2653	26.4713	1948.8	-1.32312	down	0.047959	-27.5886	1.53e-167	2.67e-166
Solyc07g042930.3	SL4.0ch07	56328323	56331001	+	Rhomboid-like protein 14 (AHRD V3.3 *** A0A2K3N0Y0_TRIPR)	SG	SG	23.477	9.912	1212.65	-1.61503	down	0.0585811	-27.5692	2.61e-167	4.55e-166
Solyc09g008240.3	SL4.0ch09	1708967	1716115	-	ABC transporter (AHRD V3.3 *** A0A200R5N4_9MAGN)	SG	SG	1.685	9.34933	953.623	2.09826	up	0.076157	27.5518	4.21e-167	7.35e-166
Solyc03g122130.3	SL4.0ch03	64516139	64519356	+	Peroxisomal (S)-2-hydroxy-acid oxidase GLO4 (AHRD V3.3 *** A0A2G3D0F6_CAPCH)	SG	SG	14.2243	49.4	1835.71	1.42578	up	0.0517516	27.5504	4.37e-167	7.62e-166
Solyc02g090400.4	SL4.0ch02	50006592	50008980	+	Myb family transcription factor (AHRD V3.3 *** A0A2I0WBC3_9ASPA)	GARP-G2-like	TF	10.063	1.697	403.64	-2.94145	down	0.106793	-27.5435	5.3e-167	9.23e-166
Solyc04g072460.3	SL4.0ch04	57422454	57426469	+	Transcription factor TGA7 (AHRD V3.3 *** A0A2G2WZD9_CAPBA)	bZIP	TF	3.11	20.302	761.89	2.33323	up	0.084734	27.536	6.51e-167	1.13e-165
Solyc04g054950.3	SL4.0ch04	52780154	52781564	-	NAD(P)-binding Rossmann-fold superfamily protein (AHRD V3.3 *** F4IKL5_ARATH),Pfam:PF13561	SG	SG	293.036	177.642	10181.5	-1.09095	down	0.0397127	-27.471	3.9e-166	6.77e-165
Solyc06g053570.2	SL4.0ch06	34186228	34189555	+	Nuclear-pore anchor protein (AHRD V3.3 *-* A0A142CD35_9LAMI)	SG	SG	1.958	12.3533	820.107	2.28619	up	0.0832255	27.4699	4.02e-166	6.97e-165
Solyc01g106700.3	SL4.0ch01	86775780	86776790	+	MADS-box transcription factor 23 (AHRD V3.3 *** A0A2G2Y5S9_CAPAN)	MADS-M-type	TF	24.2833	7.54833	764.942	-2.05874	down	0.0749582	-27.4652	4.57e-166	7.92e-165
Solyc12g009060.2	SL4.0ch12	2398235	2402732	+	Vacuolar sorting-associated protein 2-like (AHRD V3.3 *** A0A2K3N074_TRIPR)	SG	SG	209.409	128.488	7521.06	-1.07397	down	0.0391096	-27.4606	5.19e-166	8.99e-165
Solyc09g075210.3	SL4.0ch09	63201543	63202889	+	Late embryogenesis abundant protein Lea5 (AHRD V3.3 *** A0A1J3JXG8_NOCCA)	SG	SG	1752.75	11205.4	233155	2.3091	up	0.0840968	27.4576	5.64e-166	9.75e-165
Solyc05g053310.3	SL4.0ch05	62821800	62823737	-	Stress responsive A/B Barrel domain containing protein (AHRD V3.3 *** A0A1Y1IK97_KLENI)	SG	SG	6.00767	39.7037	752.938	2.34964	up	0.0855751	27.457	5.73e-166	9.9e-165
Solyc04g070980.4	SL4.0ch04	55625798	55641875	+	cycloartenol synthase 1	SG	SG	3.06167	15.9533	1047.52	2.01206	up	0.0732899	27.4534	6.33e-166	1.09e-164
Solyc08g014150.4	SL4.0ch08	3776290	3789850	-	C2 domain-containing protein/GRAM domain-containing protein (AHRD V3.3 *** A0A1Q3BEV5_CEPFO)	SG	SG	68.0683	43.2283	4419.16	-1.02656	down	0.0374628	-27.402	2.6e-165	4.48e-164
Solyc01g096340.3	SL4.0ch01	79675696	79676429	+	Small auxin up-regulated RNA2	SG	SG	38.7653	13.9617	914.37	-1.839	down	0.0671416	-27.3899	3.61e-165	6.23e-164
Solyc01g096220.3	SL4.0ch01	79575683	79577659	+	Ras-related protein RABA3 (AHRD V3.3 *** A0A2G2W6X9_CAPBA)	SG	SG	7.091	36.083	1022.4	1.98227	up	0.0723818	27.3863	4e-165	6.88e-164
Solyc03g118450.1	SL4.0ch03	61772521	61772742	-	Unknown protein	SG	SG	88.5303	20.7163	583.382	-2.47219	down	0.0902786	-27.3841	4.25e-165	7.3e-164
Solyc08g006720.4	SL4.0ch08	1285917	1290474	-	Glutathione peroxidase (AHRD V3.3 *** A0A1U8EXY8_CAPAN)	SG	SG	53.5847	29.5933	2275.21	-1.22595	down	0.0447765	-27.3792	4.85e-165	8.32e-164
Solyc08g013670.3	SL4.0ch08	3068847	3069989	-	Photosystem I reaction center subunit N, chloroplastic (AHRD V3.3 *** A0A1U8EZE3_CAPAN)	SG	SG	1.17133	32.8163	516.006	4.44693	up	0.162428	27.3779	5.03e-165	8.63e-164
Solyc04g011520.3	SL4.0ch04	3989910	3993756	+	Protein kinase APK1B, chloroplastic (AHRD V3.3 *** A0A2G2ZG75_CAPAN)	RLK-Pelle_RLCK-VIIa-2	PK	60.783	37.1073	4250.85	-1.08415	down	0.0396054	-27.3738	5.62e-165	9.64e-164
Solyc04g076460.4	SL4.0ch04	59329023	59331879	-	LRR receptor-like serine/threonine-protein kinase GSO1 (AHRD V3.3 *** A0A1U8F0D9_CAPAN)	SG	SG	4.58933	26.7627	854.443	2.17185	up	0.0793465	27.3717	5.96e-165	1.02e-163
Solyc05g013240.4	SL4.0ch05	6408428	6410550	+	DUF538 family protein%2C putative (Protein of unknown function%2C DUF538) (AHRD V3.3 *** AT1G55265.1)	SG	SG	19.0333	72.5013	1803.03	1.56385	up	0.0571488	27.3645	7.26e-165	1.24e-163
Solyc12g088940.3	SL4.0ch12	63689237	63694626	-	MAP kinase kinase kinase 87	STE_STE11	PK	24.9847	13.913	2384.58	-1.2148	down	0.0444159	-27.3507	1.06e-164	1.81e-163
Solyc06g073730.2	SL4.0ch06	43155252	43157069	-	LeEIL4EIN3-like	EIL	TF	40.6327	111.029	5777.33	1.08036	up	0.0395078	27.3454	1.22e-164	2.09e-163
Solyc01g102290.3	SL4.0ch01	83375604	83376502	-	Low temperature and salt responsive protein (AHRD V3.3 *** Q8H9B8_SOLTU)	SG	SG	470.959	293.159	10434	-1.05391	down	0.0385657	-27.3277	1.99e-164	3.39e-163
Solyc04g011620.3	SL4.0ch04	4085884	4091255	-	Peptidylprolyl isomerase (AHRD V3.3 *** A0A2G2XA59_CAPBA)	SG	SG	51.1377	26.4457	1984.63	-1.31989	down	0.0483422	-27.3031	3.89e-164	6.63e-163
Solyc01g103510.4	SL4.0ch01	84386642	84391317	-	60S ribosomal protein L3 (AHRD V3.3 *** A0A2G3AWH4_CAPCH)	SG	SG	60.62	33.9093	3521.29	-1.21092	down	0.0443834	-27.2831	6.73e-164	1.14e-162
Solyc08g014120.3	SL4.0ch08	3699423	3701923	+	ethylene responssive protein 33	SG	SG	56.4523	154.234	4026.53	1.07917	up	0.0395711	27.2717	9.18e-164	1.56e-162
Solyc06g076670.3	SL4.0ch06	45292364	45295553	+	RNA-binding (RRM/RBD/RNP motifs) family protein (AHRD V3.3 *-* A0A1P8AVT0_ARATH)	SG	SG	51.632	29.9247	2876.18	-1.1568	down	0.0425145	-27.2095	5.01e-163	8.49e-162
Solyc02g005210.3	SL4.0ch02	7136396	7138339	-	Cofactor assembly of complex C (AHRD V3.3 *** A0A2U1QJQ4_ARTAN)	SG	SG	72.1873	42.5093	3033.81	-1.13198	down	0.0416275	-27.193	7.85e-163	1.33e-161
Solyc03g121340.1	SL4.0ch03	63903865	63904125	+	Unknown protein	SG	SG	48.537	6.44633	351.089	-3.2846	down	0.120837	-27.1822	1.05e-162	1.78e-161
Solyc06g011400.2	SL4.0ch06	6838148	6845429	+	Chaperone protein ClpB (AHRD V3.3 *** B2IUM0_NOSP7)	SG	SG	46.694	28.8883	3280.69	-1.06363	down	0.0391334	-27.1795	1.14e-162	1.92e-161
Solyc08g060920.4	SL4.0ch08	43892411	43893932	+	IDS4-like	SG	SG	70.0267	35.1863	2955.56	-1.36007	down	0.0501153	-27.1388	3.44e-162	5.79e-161
Solyc01g008070.3	SL4.0ch01	2162301	2169344	+	Plant/MCA23-20 protein (AHRD V3.3 *** G7LJD0_MEDTR)	SG	SG	95.231	61.282	5503.52	-1.00677	down	0.0371065	-27.132	4.13e-162	6.96e-161
Solyc12g011340.2	SL4.0ch12	4226621	4234498	+	Polyadenylate-binding protein-interacting protein 10 (AHRD V3.3 *** A0A2G2YTF8_CAPAN)	SG	SG	69.2553	43.4127	4547.24	-1.04475	down	0.0385482	-27.1025	9.19e-162	1.55e-160
Solyc05g056390.2	SL4.0ch05	65104379	65105641	+	10 kDa chaperonin (AHRD V3.3 *** A0A1U8F6X5_CAPAN)	SG	SG	167.487	102.611	3405.24	-1.07813	down	0.0397886	-27.0966	1.08e-161	1.81e-160
Solyc06g075780.3	SL4.0ch06	44780606	44781070	+	Zinc finger protein (AHRD V3.3 *** A0A200PZ96_9MAGN)	C2H2	TF	117.592	54.5767	1867.79	-1.47373	down	0.0544563	-27.0626	2.72e-161	4.56e-160
Solyc02g077220.3	SL4.0ch02	40206217	40211282	-	GDSL esterase/lipase (AHRD V3.3 *** A0A2G3D5Q5_CAPCH)	SG	SG	25.5653	9.35333	850.659	-1.82027	down	0.0672886	-27.0517	3.65e-161	6.12e-160
Solyc03g044790.3	SL4.0ch03	9818285	9820531	-	methylesterase AY455313	SG	SG	10.0897	47.9627	1133.26	1.8735	up	0.0692676	27.0473	4.11e-161	6.88e-160
Solyc01g091530.4	SL4.0ch01	77392313	77393945	-	Fasciclin-like arabinogalactan protein (AHRD V3.3 *** E3WHD6_9ROSI)	SG	SG	1.194	15.5223	541.216	3.34552	up	0.123713	27.0426	4.66e-161	7.8e-160
Solyc10g044520.3	SL4.0ch10	25668343	25668777	-	Ferredoxin (AHRD V3.3 *** A0A0K0PWX6_SOLLC)	SG	SG	70.2543	213.128	2570.02	1.23036	up	0.0455148	27.0321	6.2e-161	1.04e-159
Solyc01g099920.4	SL4.0ch01	82302551	82304181	-	PAR1-like protein (AHRD V3.3 *** A0A2U1KIG3_ARTAN)	SG	SG	17.8897	5.56967	679.409	-2.05645	down	0.0760911	-27.0261	7.29e-161	1.22e-159
Solyc12g055720.2	SL4.0ch12	61279616	61289762	-	protein STRUBBELIG-RECEPTOR FAMILY 6-like (AHRD V3.3 *** A0A1U8F6E1_CAPAN)	TKL-Pl-4	PK	12.22	37.5523	2601.46	1.24694	up	0.0462269	26.9744	2.95e-160	4.92e-159
Solyc02g084710.3	SL4.0ch02	45830560	45832243	+	Thioredoxin (AHRD V3.3 *** A0A1U8FW99_CAPAN)	SG	SG	102.09	54.3057	2332.48	-1.28035	down	0.0475331	-26.9359	8.35e-160	1.39e-158
Solyc07g150104.1	SL4.0ch07	2811772	2813749	+	early nodulin-like protein 1 (AHRD V3.3 *** A0A2I4F529_9ROSI)	SG	SG	192.606	100.514	8275	-1.30695	down	0.0485473	-26.9212	1.24e-159	2.06e-158
Solyc06g060130.4	SL4.0ch06	35752987	35757427	+	Eukaryotic aspartyl protease family protein (AHRD V3.3 *-* A0A2U1L838_ARTAN)	SG	SG	3.294	18.19	833.283	2.09368	up	0.0777909	26.9142	1.5e-159	2.49e-158
Solyc01g109170.3	SL4.0ch01	88560851	88564394	+	Cold-regulated plasma membrane protein 2 (AHRD V3.3 *** A0A1U8E7A7_CAPAN)	SG	SG	38.748	24.313	4734.97	-1.04307	down	0.0387628	-26.9091	1.72e-159	2.85e-158
Solyc02g090370.4	SL4.0ch02	49969538	49971428	+	Reticulon-like protein (AHRD V3.3 *** A0A2G3ABJ1_CAPAN)	SG	SG	29.188	7.28733	538.007	-2.36934	down	0.0880869	-26.8977	2.34e-159	3.87e-158
Solyc02g078160.3	SL4.0ch02	40919358	40921218	+	DUF506 domain-containing protein (AHRD V3.3 *** A0A1Q3CKJ0_CEPFO)	SG	SG	58.014	31.933	2480.16	-1.23079	down	0.0458036	-26.8711	4.78e-159	7.91e-158
Solyc06g008040.3	SL4.0ch06	1900668	1917380	-	CLIP-associated protein (AHRD V3.3 *** A0A2G3C415_CAPCH)	SG	SG	5.24533	17.6303	2228.13	1.37966	up	0.051353	26.8662	5.46e-159	9.04e-158
Solyc07g045210.1	SL4.0ch07	58208963	58210711	-	calcium ion-binding protein (AHRD V3.3 *** AT4G12700.1)	SG	SG	16.844	51.2877	2483.41	1.23577	up	0.0460264	26.8492	8.63e-159	1.43e-157
Solyc07g054830.4	SL4.0ch07	62918570	62929272	-	diacylglycerol kinase	SG	SG	50.0567	31.5337	4163.22	-1.03809	down	0.0386789	-26.8386	1.15e-158	1.89e-157
Solyc04g016000.3	SL4.0ch04	6627469	6631015	-	Heat shock transcription factor protein 8 (AHRD V3.3 *** A0A1W6LWG5_FRAAN)	HSF	TF	279.165	153.054	13212.5	-1.2348	down	0.0460177	-26.8332	1.33e-158	2.19e-157
Solyc04g007880.4	SL4.0ch04	1591456	1595486	+	Cysteine-rich receptor-like protein kinase 10 (AHRD V3.3 *** A0A2G3CFD2_CAPCH)	RLK-Pelle_DLSV	PK	61.268	36.465	3277.22	-1.12074	down	0.0417814	-26.8239	1.7e-158	2.81e-157
Solyc08g080680.4	SL4.0ch08	62014690	62017440	+	Calcium-dependent lipid-binding (CaLB domain) family protein (AHRD V3.3 *** A0A2U1LWF9_ARTAN)	SG	SG	102.278	63.656	3118.22	-1.0545	down	0.0393265	-26.814	2.22e-158	3.66e-157
Solyc08g078550.1	SL4.0ch08	60454735	60455805	+	Metalloendoproteinase 1-like protein (AHRD V3.3 *** A0A2K3NXA7_TRIPR)	SG	SG	23.687	8.22767	808.545	-1.89469	down	0.070746	-26.7816	5.3e-158	8.72e-157
Solyc09g010980.1	SL4.0ch09	4368401	4368628	+	cyclin-dependent kinase inhibitor (AHRD V3.3 -** AT5G02220.1)	SG	SG	225.204	79.5413	1643.7	-1.86877	down	0.0698189	-26.766	8.05e-158	1.32e-156
Solyc01g010250.4	SL4.0ch01	5056918	5060327	-	6-phosphogluconolactonase (AHRD V3.3 *** B6U0H2_MAIZE)	SG	SG	18.874	60.6807	1969.57	1.31382	up	0.0491473	26.7323	1.99e-157	3.26e-156
Solyc06g082190.3	SL4.0ch06	45670912	45675881	-	Protein kinase like protein (AHRD V3.3 *** Q0WN89_ARATH)	TKL-Pl-7	PK	1.447	12.5877	606.274	2.74407	up	0.102658	26.7301	2.1e-157	3.45e-156
Solyc01g104740.3	SL4.0ch01	85433166	85434063	+	Multiprotein-bridging factor 1c (AHRD V3.3 *** A0A1U8F6N4_CAPAN)	MBF1	TR	285.323	82.0023	7871.45	-2.1662	down	0.0811123	-26.7062	3.99e-157	6.54e-156
Solyc05g055110.4	SL4.0ch05	64293762	64300190	+	nuclear pore complex protein NUP1-like (AHRD V3.3 *-* A0A2I4DIV8_9ROSI)	SG	SG	4.622	19.3	1372.67	1.68927	up	0.0632757	26.6969	5.11e-157	8.38e-156
Solyc09g074890.1	SL4.0ch09	62917705	62918061	+	Rapid ALkalinization Factor (AHRD V3.3 *** A0A200QWN9_9MAGN)	SG	SG	63.547	20.7043	713.699	-1.98328	down	0.0743325	-26.6812	7.77e-157	1.27e-155
Solyc03g007920.4	SL4.0ch03	2453166	2457666	+	Glutaminyl-peptide cyclotransferase (AHRD V3.3 *** A0A1U8FZB4_CAPAN)	SG	SG	6.466	34.051	896.21	2.02749	up	0.0760328	26.666	1.17e-156	1.91e-155
Solyc10g081380.2	SL4.0ch10	61572804	61575121	-	DnaJ/Hsp40 cysteine-rich domain superfamily protein (AHRD V3.3 *** B6T2N0_MAIZE)	SG	SG	72.2093	38.3663	1822.98	-1.28279	down	0.0481985	-26.6147	4.59e-156	7.51e-155
Solyc11g012440.1	SL4.0ch11	5334831	5337123	+	RING-type E3 ubiquitin transferase (AHRD V3.3 *** A0A2I0XD88_9ASPA)	SG	SG	30.8687	83.486	3963.63	1.06395	up	0.0399846	26.609	5.34e-156	8.73e-155
Solyc02g087890.4	SL4.0ch02	48187715	48188704	-	Unknown protein	SG	SG	40.2323	12.9817	856.714	-1.99614	down	0.0750176	-26.6089	5.35e-156	8.74e-155
Solyc03g118640.3	SL4.0ch03	61948399	61968222	+	Ketose-bisphosphate aldolase class-II family protein (AHRD V3.3 *** Q8VYC5_ARATH)	SG	SG	5.14333	16.6177	2035.62	1.32086	up	0.0496719	26.5917	8.46e-156	1.38e-154
Solyc10g075070.3	SL4.0ch10	57821944	57822786	-	Non-specific lipid-transfer protein (AHRD V3.3 *** K4D1U9_SOLLC)	SG	SG	109.604	361.64	6987.04	1.34986	up	0.0507653	26.5902	8.81e-156	1.44e-154
Solyc08g082870.3	SL4.0ch08	63682667	63686153	+	NAD(P)-binding Rossmann-fold superfamily protein (AHRD V3.3 *** A0A1P8B7K9_ARATH)	SG	SG	24.1407	11.6943	1639.83	-1.41818	down	0.0533384	-26.5884	9.25e-156	1.51e-154
Solyc06g068440.4	SL4.0ch06	40039268	40041886	+	cinnamoyl-CoA reductase	SG	SG	53.4843	150.448	5646.75	1.12283	up	0.0422861	26.5531	2.36e-155	3.84e-154
Solyc02g005200.4	SL4.0ch02	7069481	7073466	-	RNA binding protein (AHRD V3.3 *** A0A2U1QF55_ARTAN)	SG	SG	84.1897	54.3167	4483.54	-1.00248	down	0.0377585	-26.5498	2.58e-155	4.2e-154
Solyc08g007010.4	SL4.0ch08	1591291	1596708	-	Fe-S cluster assembly protein (AHRD V3.3 *** A0A140B483_PRUPE)	SG	SG	48.3293	30.3967	3197.3	-1.03914	down	0.0392047	-26.5054	8.39e-155	1.36e-153
Solyc07g055640.1	SL4.0ch07	63514725	63521342	+	Immunity to Fusarium wilt race 3	RLK-Pelle_SD-2b	PK	1.73267	12.837	723.242	2.51785	up	0.0950246	26.4968	1.06e-154	1.71e-153
Solyc04g014400.4	SL4.0ch04	4663819	4671563	-	LOW QUALITY PROTEIN: LRR receptor-like serine/threonine-protein kinase GSO1 (AHRD V3.3 *** A0A1U8F7A0_CAPAN)	SG	SG	0.261	6.507	476.241	4.25043	up	0.160433	26.4934	1.15e-154	1.87e-153
Solyc06g075360.3	SL4.0ch06	44444585	44448199	-	Tetraspanin-3 (AHRD V3.3 *** A0A1U8H2M6_CAPAN)	SG	SG	13.23	48.2697	1507.55	1.49803	up	0.0565645	26.4835	1.5e-154	2.43e-153
Solyc10g005300.3	SL4.0ch10	97766	100226	+	Serine/threonine-protein kinase PBS1 (AHRD V3.3 *** A0A2G2VSF8_CAPBA)	RLK-Pelle_RLCK-VIIa-1	PK	7.84967	31.3263	1291.32	1.62423	up	0.0613746	26.4642	2.5e-154	4.04e-153
Solyc03g113120.4	SL4.0ch03	57815943	57820120	-	WRKY transcription factor 73	WRKY	TF	8.92267	1.59533	406.558	-2.84229	down	0.107436	-26.4557	3.14e-154	5.07e-153
Solyc08g007890.3	SL4.0ch08	2402528	2404309	-	Aldehyde dehydrogenase family 2 member mitochondrial-like (AHRD V3.3 *-* A0A2K3PGY0_TRIPR)	SG	SG	30.2977	6.78	528.814	-2.53856	down	0.095962	-26.4538	3.3e-154	5.32e-153
Solyc04g008590.3	SL4.0ch04	2224909	2229567	+	Pyruvate dehydrogenase E1 component subunit beta-like protein (AHRD V3.3 *** A0A2K3P721_TRIPR)	SG	SG	65.8027	41.5107	4108.4	-1.03438	down	0.0391159	-26.444	4.27e-154	6.88e-153
Solyc03g111140.3	SL4.0ch03	56209493	56211990	-	Malate synthase (AHRD V3.3 *** A0A1U8FXE5_CAPAN)	SG	SG	15.5627	6.36467	1009.79	-1.66034	down	0.0628059	-26.436	5.28e-154	8.5e-153
Solyc04g049930.2	SL4.0ch04	44104634	44107397	+	Unknown protein	SG	SG	4.18733	18.1163	1194.22	1.74486	up	0.0660165	26.4307	6.09e-154	9.79e-153
Solyc10g075170.3	SL4.0ch10	57940370	57944928	+	Aspartate aminotransferase (AHRD V3.3 *** A0A2G2VSJ3_CAPBA)	SG	SG	9.49467	0.98867	305.976	-3.61166	down	0.136842	-26.3929	1.65e-153	2.65e-152
Solyc09g013110.3	SL4.0ch09	5509879	5512967	+	Reticulon-like protein (AHRD V3.3 *** A0A2G3BKW2_CAPCH)	SG	SG	59.817	33.483	2405.56	-1.20715	down	0.0457623	-26.3787	2.41e-153	3.86e-152
Solyc06g073020.3	SL4.0ch06	42661369	42663802	+	Serine protease inhibitor, Kazal-type family protein (AHRD V3.3 *** Q9M267_ARATH)	SG	SG	52.499	25.6747	1579.71	-1.40422	down	0.0533433	-26.3242	1.01e-152	1.62e-151
Solyc12g011130.2	SL4.0ch12	4013192	4016327	-	Rab family GTPase (AHRD V3.3 *** A0A1Y1I8A7_KLENI)	SG	SG	34.359	14.0663	1069.49	-1.6553	down	0.0629242	-26.3063	1.63e-152	2.6e-151
Solyc03g043740.4	SL4.0ch03	6566830	6567921	-	Hydroxyproline-rich glycoprotein family protein (AHRD V3.3 *** A0A2U1M3E1_ARTAN)	SG	SG	22.6123	5.63933	518.601	-2.37461	down	0.090289	-26.3001	1.91e-152	3.06e-151
Solyc01g112220.4	SL4.0ch01	90622658	90625146	-	Protein kinase superfamily protein (AHRD V3.3 *** A0A2U1KP77_ARTAN)	RLK-Pelle_RLCK-VIIa-2	PK	50.099	30.3803	3129.01	-1.09084	down	0.0414807	-26.2976	2.04e-152	3.26e-151
Solyc08g082400.1	SL4.0ch08	63348126	63348878	-	Chlororespiratory reduction31 (AHRD V3.3 *** A0A0F7GYA7_9ROSI)	SG	SG	16.931	75.168	1422.29	1.78383	up	0.0678937	26.2738	3.82e-152	6.08e-151
Solyc08g083210.3	SL4.0ch08	63893263	63895359	+	endo-1,4-beta-glucanase (cel5)	SG	SG	0.563	13.031	461.907	4.15707	up	0.158278	26.2644	4.89e-152	7.78e-151
Solyc07g045140.4	SL4.0ch07	58126915	58130960	+	transmembrane protein (AHRD V3.3 *** AT4G12680.1)	SG	SG	16.502	7.32833	1127.49	-1.54239	down	0.0587588	-26.2495	7.25e-152	1.15e-150
Solyc05g005950.3	SL4.0ch05	762938	765195	-	Protein NRT1/ PTR FAMILY 1.2 (AHRD V3.3 *** A0A1J3DU78_NOCCA)	SG	SG	0.21733	15.6383	617.532	5.80541	up	0.221945	26.1569	8.22e-151	1.3e-149
Solyc02g071080.3	SL4.0ch02	38587795	38588544	-	Purine permease (AHRD V3.3 *** A0A2U1LZ22_ARTAN),Pfam:PF16913	SG	SG	104.291	61.245	2857.38	-1.14001	down	0.0436661	-26.1075	3e-150	4.74e-149
Solyc12g095760.2	SL4.0ch12	64411731	64418455	-	Pyrophosphate--fructose 6-phosphate 1-phosphotransferase subunit alpha (AHRD V3.3 *** A0A2G3B4E8_CAPCH)	SG	SG	16.4597	48.3107	2589.71	1.18289	up	0.0453211	26.1002	3.62e-150	5.73e-149
Solyc06g062990.3	SL4.0ch06	37407753	37409543	-	Exocyst subunit Exo70 family protein (AHRD V3.3 *** A0A1U8H4Y9_CAPAN)	SG	SG	36.6213	20.886	2374.71	-1.18098	down	0.0452491	-26.0996	3.69e-150	5.83e-149
Solyc10g085860.1	SL4.0ch10	64057748	64059232	-	Glycosyltransferase (AHRD V3.3 *** A0A2I4H3C3_9ROSI)	SG	SG	34.2977	17.9187	1797.09	-1.30445	down	0.0499808	-26.0991	3.74e-150	5.9e-149
Solyc08g014110.1	SL4.0ch08	3670317	3670859	+	Unknown protein	SG	SG	33.187	8.23133	539.721	-2.38936	down	0.0915959	-26.0859	5.28e-150	8.33e-149
Solyc11g006240.2	SL4.0ch11	1031838	1032203	-	Unknown protein	SG	SG	38.518	6.458	400.274	-2.93915	down	0.112742	-26.0698	8.03e-150	1.27e-148
Solyc06g083680.3	SL4.0ch06	46600239	46601375	+	Photosystem I reaction center subunit IV (AHRD V3.3 *-* A0A2P6U4S6_CHLSO)	SG	SG	6.44367	39.672	783.35	2.25444	up	0.0865357	26.0521	1.27e-149	2.01e-148
Solyc05g007930.3	SL4.0ch05	2400681	2406976	-	Beta-1,3-galactosyltransferase 15 (AHRD V3.3 *** A0A1U8EV49_CAPAN)	SG	SG	15.9203	7.75433	1463.69	-1.40995	down	0.0541484	-26.0386	1.81e-149	2.85e-148
Solyc03g112330.3	SL4.0ch03	57190310	57192690	+	U-box domain-containing protein 52-like (AHRD V3.3 *** A0A2K3L2U5_TRIPR)	SG	SG	45.5783	23.5087	1735.63	-1.32465	down	0.0508959	-26.0268	2.47e-149	3.88e-148
Solyc09g005840.2	SL4.0ch09	584439	586340	-	Exocyst subunit Exo70 family protein (AHRD V3.3 *** A0A2G2YQH8_CAPAN)	SG	SG	16.4327	6.96433	1042.91	-1.60867	down	0.0618918	-25.9917	6.15e-149	9.65e-148
Solyc05g015470.1	SL4.0ch05	10647014	10647307	-	Chaperone protein dnaJ-like protein (AHRD V3.3 *** Q94CB5_ARATH)	SG	SG	184.354	93.5747	1897.11	-1.34498	down	0.0517717	-25.979	8.55e-149	1.34e-147
Solyc07g053600.3	SL4.0ch07	61948426	61952253	-	receptor-like protein kinase HSL1 (AHRD V3.3 *** A0A1U8HI37_CAPAN)	RLK-Pelle_LRR-XI-1	PK	4.41533	16.229	1432.37	1.50619	up	0.0580689	25.938	2.48e-148	3.89e-147
Solyc03g080060.1	SL4.0ch03	46487050	46488975	-	L-type lectin-domain containing receptor kinase VIII.2-like (AHRD V3.3 *** A0A2I4F917_9ROSI)	RLK-Pelle_SD-2b	PK	2.30233	14.848	667.058	2.32257	up	0.0896479	25.9077	5.45e-148	8.52e-147
Solyc09g018060.4	SL4.0ch09	12744343	12751617	-	MAP kinase kinase kinase 69	TKL-Pl-4	PK	3.76667	20.4657	814.128	2.07399	up	0.0800568	25.9065	5.63e-148	8.79e-147
Solyc03g111510.3	SL4.0ch03	56527182	56530255	+	RING/U-box superfamily protein (AHRD V3.3 *** A0A2U1NQ36_ARTAN)	SG	SG	16.8663	4.38733	502.442	-2.31934	down	0.0895408	-25.9026	6.23e-148	9.73e-147
Solyc06g034370.1	SL4.0ch06	21922312	21922890	-	Plant invertase/pectin methylesterase inhibitor superfamily protein (AHRD V3.3 *** A0A061G797_THECC)	SG	SG	66.037	30.545	1304.18	-1.4855	down	0.0573582	-25.8987	6.89e-148	1.08e-146
Solyc10g005180.3	SL4.0ch10	19425	24388	+	Ycf3-interacting protein 1, chloroplastic (AHRD V3.3 *** Y3IP1_TOBAC)	SG	SG	6.67067	30.4553	948.829	1.82004	up	0.0703352	25.8766	1.22e-147	1.9e-146
Solyc07g062670.1	SL4.0ch07	65194792	65195058	-	Unknown protein	SG	SG	87.3597	30.4403	744.079	-1.88731	down	0.0729432	-25.8737	1.32e-147	2.05e-146
Solyc09g082980.3	SL4.0ch09	64781205	64783483	+	DUF506 domain-containing protein (AHRD V3.3 *** A0A1Q3BNU4_CEPFO)	SG	SG	14.9613	43.0027	2531.94	1.15411	up	0.0446319	25.8583	1.96e-147	3.05e-146
Solyc09g065610.2	SL4.0ch09	59858294	59858470	-	Bax inhibitor-1 family protein (AHRD V3.3 *-* A0A2U1MW73_ARTAN)	SG	SG	265.53	134.471	1643.8	-1.35313	down	0.0523369	-25.8543	2.18e-147	3.38e-146
Solyc05g008640.1	SL4.0ch05	2996689	2997204	+	RING/U-box superfamily protein (AHRD V3.3 *-* A0A2U1QJE6_ARTAN)	SG	SG	36.8237	11.235	590.099	-2.08292	down	0.0806379	-25.8306	4.02e-147	6.24e-146
Solyc10g080370.1	SL4.0ch10	60765652	60765849	-	Unknown protein	SG	SG	396.879	193.16	2718.72	-1.4054	down	0.0544397	-25.8158	5.9e-147	9.15e-146
Solyc09g009940.3	SL4.0ch09	3434512	3441656	-	Signal recognition particle protein (AHRD V3.3 *** A0A1U8EGH6_CAPAN)	SG	SG	13.4537	41.0867	2328.62	1.23989	up	0.0480305	25.8147	6.06e-147	9.39e-146
Solyc07g055200.4	SL4.0ch07	63229796	63234696	+	SlSK	CMGC_GSK	PK	15.6447	46.4233	2330.85	1.19806	up	0.0464224	25.8077	7.26e-147	1.12e-145
Solyc10g009340.1	SL4.0ch10	3284424	3284795	-	Calcium-binding protein KIC (AHRD V3.3 *** A0A1U8EBK4_CAPAN)	SG	SG	14.8183	97.2193	842.926	2.34961	up	0.091077	25.798	9.33e-147	1.44e-145
Solyc07g065220.3	SL4.0ch07	66907536	66908132	+	Calcium-dependent lipid-binding domain-containing protein (AHRD V3.3 *-* A0A2K3LFN3_TRIPR)	SG	SG	104.383	272.651	4728.24	1.01464	up	0.0393587	25.7793	1.51e-146	2.34e-145
Solyc06g069190.4	SL4.0ch06	40591096	40596043	-	Eukaryotic aspartyl protease family protein (AHRD V3.3 *** A0A2U1MGD4_ARTAN)	SG	SG	26.8253	72.386	4177.26	1.05979	up	0.0411225	25.7716	1.85e-146	2.84e-145
Solyc06g005890.3	SL4.0ch06	904133	910992	-	DUF674 family protein (AHRD V3.3 *** A0A2K3PIU4_TRIPR)	SG	SG	8.974	31.5897	1565.43	1.44702	up	0.0561552	25.7683	2.01e-146	3.09e-145
Solyc04g012160.4	SL4.0ch04	4481457	4484710	+	SNF1-related kinase	CAMK_OST1L	PK	91.285	57.1933	3971.81	-1.04404	down	0.040568	-25.7355	4.69e-146	7.21e-145
Solyc03g094120.3	SL4.0ch03	50423006	50424945	-	Nucleotide-diphospho-sugar transferase (AHRD V3.3 *** A0A2U1NTH5_ARTAN)	SG	SG	20.7647	8.43433	933.386	-1.66898	down	0.0648916	-25.7194	7.09e-146	1.09e-144
Solyc08g063040.4	SL4.0ch08	50678746	50681775	+	Zinc-finger protein	C2H2	TF	19.714	8.63067	1150.16	-1.56152	down	0.06075	-25.7041	1.05e-145	1.62e-144
Solyc08g067640.1	SL4.0ch08	54745206	54745424	-	Unknown protein	SG	SG	59.2293	10.3673	370.128	-2.88085	down	0.112124	-25.6933	1.39e-145	2.13e-144
Solyc11g027880.2	SL4.0ch11	18222727	18226414	+	Patellin-5 (AHRD V3.3 *** A0A2G3AQX0_CAPCH)	SG	SG	2.52567	14.7893	733.703	2.17294	up	0.0846019	25.6843	1.75e-145	2.68e-144
Solyc01g106310.3	SL4.0ch01	86541727	86543449	-	Unknown protein	SG	SG	30.7337	6.74767	434.606	-2.55816	down	0.0996703	-25.6663	2.78e-145	4.25e-144
Solyc03g005770.3	SL4.0ch03	545348	546256	+	Chlorophyll a-b binding protein, chloroplastic (AHRD V3.3 *** A0A2G2W7Q4_CAPBA)	SG	SG	0.736	25.3293	464.324	4.72235	up	0.184014	25.663	3.03e-145	4.62e-144
Solyc06g074090.3	SL4.0ch06	43459834	43465779	+	7-dehydrocholesterol reductase (AHRD V3.3 *** A0A2G2WMN4_CAPBA)	SG	SG	3.252	18.2527	730.203	2.1178	up	0.0825696	25.6487	4.37e-145	6.66e-144
Solyc08g067410.2	SL4.0ch08	54552156	54553673	-	3-ketoacyl-CoA synthase (AHRD V3.3 *** A0A2G2VGN5_CAPBA)	SG	SG	41.474	24.0263	2290.35	-1.15962	down	0.0452575	-25.6227	8.52e-145	1.3e-143
Solyc11g068780.1	SL4.0ch11	51474172	51474585	-	ovate family protein 30	OFP	TF	25.718	1.766	281.655	-4.22997	down	0.165165	-25.6106	1.16e-144	1.77e-143
Solyc04g076050.4	SL4.0ch04	59019631	59023096	+	Divalent-cation tolerance protein CutA (AHRD V3.3 *** A0A1M5JAL0_PECCA)	SG	SG	79.2113	49.6047	2851.24	-1.04483	down	0.040864	-25.5685	3.42e-144	5.18e-143
Solyc02g083310.3	SL4.0ch02	44762101	44766727	-	Bifunctional nuclease 2 (AHRD V3.3 *** A0A1J3GME9_NOCCA)	SG	SG	3.35767	17.2477	813.664	1.99041	up	0.077916	25.5456	6.15e-144	9.32e-143
Solyc06g053810.3	SL4.0ch06	34459199	34463837	+	p-loop containing nucleoside triphosphate hydrolases superfamily protein (AHRD V3.3 *** Q0WUY1_ARATH)	SG	SG	14.4983	5.488	845.521	-1.77306	down	0.0694081	-25.5455	6.16e-144	9.33e-143
Solyc02g083900.3	SL4.0ch02	45143796	45166456	-	Transformation/transcription domain associated protein (AHRD V3.3 *** A0A2K3NKS8_TRIPR)	SG	SG	4.457	12.7697	4481.93	1.14664	up	0.0449238	25.5241	1.06e-143	1.61e-142
Solyc07g055490.4	SL4.0ch07	63422000	63424325	-	Cytochrome (AHRD V3.3 *** A0A2G2Z466_CAPAN)	SG	SG	1.263	13.7537	474.304	3.07842	up	0.120661	25.513	1.42e-143	2.14e-142
Solyc07g054790.1	SL4.0ch07	62904630	62904902	-	Wound-responsive family protein (AHRD V3.3 *** A0A2K3L288_TRIPR)	SG	SG	59.819	11.7627	472.956	-2.71348	down	0.106375	-25.5085	1.59e-143	2.39e-142
Solyc04g076990.3	SL4.0ch04	59936680	59939027	+	Receptor-like protein kinase (AHRD V3.3 *** A0A2R6RNH0_ACTCH)	RLK-Pelle_LRR-XI-1	PK	27.0943	72.969	3866.93	1.05752	up	0.041481	25.4942	2.29e-143	3.45e-142
Solyc11g073055.1	SL4.0ch11	54233400	54233903	-	Zinc finger protein ZAT11 (AHRD V3.3 *-* A0A1J3JX49_NOCCA)	SG	SG	47.4753	9.25867	378.976	-2.72496	down	0.106932	-25.4832	3.02e-143	4.56e-142
Solyc08g005770.3	SL4.0ch08	617070	619717	+	alcohol acyl transferase	SG	SG	270.395	56.8303	15195.4	-2.61727	down	0.102731	-25.477	3.55e-143	5.34e-142
Solyc06g036250.2	SL4.0ch06	23574702	23575332	-	stress response NST1-like protein (AHRD V3.3 *** AT4G25690.2)	SG	SG	24.59	5.80267	460.859	-2.46202	down	0.0967058	-25.4588	5.63e-143	8.48e-142
Solyc05g054315.1	SL4.0ch05	63640191	63645642	-	Epoxide hydrolase (AHRD V3.3 *** Q41413_SOLTU)	SG	SG	3.82133	24.202	675.53	2.3004	up	0.0903758	25.4537	6.43e-143	9.66e-142
Solyc07g054210.3	SL4.0ch07	62487754	62490904	-	light dependent NADH:protochlorophyllide oxidoreductase 2	SG	SG	10.7303	35.8217	1597.67	1.3688	up	0.0537931	25.4455	7.91e-143	1.19e-141
Solyc02g092120.3	SL4.0ch02	51361069	51361653	+	phytosulfokines-like (AHRD V3.3 *** A0A2I4HMI7_9ROSI)	SG	SG	919.485	230.342	13850.8	-2.36406	down	0.0930166	-25.4155	1.7e-142	2.55e-141
Solyc10g074730.3	SL4.0ch10	57398737	57401600	+	Late embryogenesis abundant protein, LEA-14 (AHRD V3.3 *** A0A2U1LR39_ARTAN)	SG	SG	12.677	4.24	718.362	-1.94927	down	0.0767196	-25.4078	2.07e-142	3.11e-141
Solyc06g069420.3	SL4.0ch06	40801454	40803001	-	Adenine nucleotide alpha hydrolases-like superfamily protein (AHRD V3.3 *** Q9M9P7_ARATH)	SG	SG	21.3387	6.80267	756.34	-2.01628	down	0.0794333	-25.3834	3.85e-142	5.77e-141
Solyc12g005630.2	SL4.0ch12	347018	349674	-	Cytochrome b6-f complex iron-sulfur subunit (AHRD V3.3 *** A0A1U8G0H9_CAPAN)	SG	SG	4.42033	28.4043	654.912	2.31	up	0.091107	25.3548	7.95e-142	1.19e-140
Solyc05g005930.3	SL4.0ch05	756535	757875	-	Glycosyltransferase (AHRD V3.3 *** A0A2I4G8J4_9ROSI)	SG	SG	5.18467	25.3217	834.837	1.91779	up	0.0756558	25.3489	9.24e-142	1.38e-140
Solyc07g063230.3	SL4.0ch07	65581156	65586843	+	Choline transporter-like protein (AHRD V3.3 *** A0A1R3ICN0_COCAP)	SG	SG	0.421	8.22	424.882	3.91517	up	0.154514	25.3387	1.2e-141	1.79e-140
Solyc09g005620.4	SL4.0ch09	427805	430643	-	Glutaredoxin (AHRD V3.3 *** A0A200PX02_9MAGN)	SG	SG	75.5377	47.6243	3075.36	-1.03415	down	0.0408164	-25.3366	1.26e-141	1.89e-140
Solyc07g055050.3	SL4.0ch07	63097792	63102422	+	ATP synthase protein I-related protein (AHRD V3.3 *** A0A2U1Q771_ARTAN)	SG	SG	0.888	14.2273	433.812	3.63646	up	0.143625	25.3191	1.97e-141	2.94e-140
Solyc04g074350.3	SL4.0ch04	58305514	58307304	-	Glycosyltransferase (AHRD V3.3 *** A0A2G3CNS7_CAPCH)	SG	SG	0.60267	12.0697	425.635	3.94699	up	0.155965	25.3069	2.68e-141	4e-140
Solyc03g119930.1	SL4.0ch03	62912566	62913942	-	Molybdate transporter like (AHRD V3.3 *** A0A2R6PTH4_ACTCH)	SG	SG	4.89267	24.4827	824.936	1.95327	up	0.0772096	25.2983	3.33e-141	4.96e-140
Solyc06g074960.4	SL4.0ch06	44122241	44138226	-	Dolichol kinase (AHRD V3.3 *** A0A1J3I6T5_NOCCA)	SG	SG	16.057	9.07333	2461.87	-1.19525	down	0.047261	-25.2905	4.07e-141	6.05e-140
Solyc06g074840.3	SL4.0ch06	44038175	44043458	+	Vacuolar sorting-associated protein 24-like (AHRD V3.3 *** A0A2K3P7F2_TRIPR)	SG	SG	64.86	40.1507	3034.52	-1.06212	down	0.0419996	-25.2888	4.24e-141	6.31e-140
Solyc10g017580.3	SL4.0ch10	5253617	5262397	+	Digalactosyldiacylglycerol synthase 2, chloroplastic (AHRD V3.3 *** A0A1U8EN08_CAPAN)	SG	SG	34.8563	21.2753	2587.56	-1.08373	down	0.0428572	-25.2871	4.43e-141	6.58e-140
Solyc10g085400.3	SL4.0ch10	63741846	63756982	-	D-alanine--D-alanine ligase (AHRD V3.3 *** A0A200QQE9_9MAGN)	SG	SG	2.36933	11.0803	879.22	1.85612	up	0.0734265	25.2787	5.48e-141	8.14e-140
Solyc03g117810.4	SL4.0ch03	61285157	61287561	-	Phosphate ABC transporter ATP-binding protein PstB (AHRD V3.3 *** A0A365XJ19_9ACTN)	SG	SG	3.90333	24.861	791.805	2.31374	up	0.0915693	25.2676	7.25e-141	1.08e-139
Solyc05g013380.3	SL4.0ch05	6528255	6536515	+	Alanine aminotransferase 2 (AHRD V3.3 *** B6TXZ8_MAIZE)	SG	SG	12.5183	37.5427	2115.69	1.21271	up	0.048046	25.2406	1.44e-140	2.13e-139
Solyc08g005720.4	SL4.0ch08	593254	600510	+	Terpene synthase 18 (AHRD V3.3 *** R9R6F3_SOLLC)	SG	SG	23.7997	0.036	1447.11	-9.80115	down	0.388749	-25.212	2.96e-140	4.38e-139
Solyc01g110360.3	SL4.0ch01	89429093	89431751	+	Fructose-bisphosphate aldolase (AHRD V3.3 *** Q9SXX5_NICPA)	SG	SG	0.452	13.4363	442.157	4.52637	up	0.179566	25.2073	3.33e-140	4.93e-139
Solyc10g086220.2	SL4.0ch10	64271450	64272946	-	12-oxophytodienoate reductase	SG	SG	0.751	15.9747	426.273	4.06036	up	0.161096	25.2047	3.56e-140	5.27e-139
Solyc11g062220.2	SL4.0ch11	47086356	47096916	+	Zinc finger CCCH domain-containing protein 44 (AHRD V3.3 *-* A0A2G3B9D7_CAPCH)	SWI/SNF-BAF60b	TR	2.961	13.4847	986.095	1.81397	up	0.0719742	25.203	3.71e-140	5.48e-139
Solyc01g010185.1	SL4.0ch01	5011016	5011914	+	Retrovirus-related Pol polyprotein from transposon TNT 1-94 (AHRD V3.3 *-* A0A2K3MSD0_TRIPR)	SG	SG	24.044	88.6233	1947.46	1.51454	up	0.0601065	25.1975	4.26e-140	6.3e-139
Solyc07g017540.4	SL4.0ch07	7593635	7597325	-	LEU22441 LeRAD51	SG	SG	20.2153	8.50733	921.851	-1.6181	down	0.0643103	-25.1608	1.08e-139	1.59e-138
Solyc01g006360.4	SL4.0ch01	963554	990475	-	Callose synthase 9 (AHRD V3.3 *** A0A2G3AHT3_CAPAN)	SG	SG	3.26633	15.0957	973.077	1.83645	up	0.0730186	25.1505	1.4e-139	2.06e-138
Solyc10g007070.4	SL4.0ch10	1339045	1340805	-	Early nodulin-like protein 1 (AHRD V3.3 *-* A0A2G3BCD1_CAPCH)	SG	SG	2.62967	19.8643	554.273	2.54614	up	0.101321	25.1294	2.37e-139	3.49e-138
Solyc05g053250.4	SL4.0ch05	62779938	62782552	+	DNL-type zinc finger (AHRD V3.3 *-* A0A2K3L0X2_TRIPR)	SG	SG	86.7027	48.776	3128.02	-1.19793	down	0.0476834	-25.1226	2.82e-139	4.15e-138
Solyc12g019320.2	SL4.0ch12	10060084	10065767	+	Protein DETOXIFICATION (AHRD V3.3 *** A0A2U1NP73_ARTAN)	SG	SG	7.42767	28.5073	1288.26	1.56905	up	0.0624561	25.1224	2.83e-139	4.17e-138
Solyc01g099660.4	SL4.0ch01	82102442	82105679	+	Heat shock protein 70 family (AHRD V3.3 *** A0A200QCN5_9MAGN)	SG	SG	11.3677	4.471	837.498	-1.71717	down	0.0683786	-25.1127	3.61e-139	5.3e-138
Solyc07g007750.3	SL4.0ch07	2361999	2363288	-	Defensin protein (AHRD V3.3 *** B1N678_SOLLC),Pfam:PF00304	SG	SG	2.57167	32.2643	450.983	3.28562	up	0.130943	25.092	6.09e-139	8.93e-138
Solyc02g078480.3	SL4.0ch02	41127678	41129947	-	CBS domain-containing protein (AHRD V3.3 *** A0A1Q3C2E1_CEPFO)	SG	SG	26.859	14.416	1572.02	-1.26802	down	0.0505404	-25.0892	6.53e-139	9.58e-138
Solyc02g083700.4	SL4.0ch02	44997529	45006114	-	Alpha-mannosidase (AHRD V3.3 *** A0A1U8FVM7_CAPAN)	SG	SG	1.128	7.552	613.845	2.36621	up	0.0944098	25.0632	1.26e-138	1.84e-137
Solyc02g067530.4	SL4.0ch02	35712813	35717422	+	Oxoglutarate/iron-dependent oxygenase (AHRD V3.3 *** A0A2U1MYZ7_ARTAN)	SG	SG	36.5517	19.2073	1622.66	-1.29541	down	0.0517	-25.0562	1.49e-138	2.19e-137
Solyc06g068670.3	SL4.0ch06	40203361	40206242	-	ACT domain-containing protein (AHRD V3.3 *** A0A2U1QDU0_ARTAN)	SG	SG	9.496	35.489	1224.44	1.53199	up	0.0611423	25.0561	1.5e-138	2.19e-137
Solyc01g099520.3	SL4.0ch01	82003691	82004637	-	Rapid alkalinization factor (AHRD V3.3 *** RALF_TOBAC)	SG	SG	171.241	92.6083	5318.58	-1.25995	down	0.0503095	-25.044	2.03e-138	2.97e-137
Solyc06g084540.3	SL4.0ch06	47204314	47205464	+	Adenine nucleotide alpha hydrolases-like superfamily protein (AHRD V3.3 *** O82240_ARATH)	SG	SG	262.548	155.457	8497.53	-1.12381	down	0.0448741	-25.0436	2.05e-138	2.99e-137
Solyc10g081200.1	SL4.0ch10	61431398	61438074	-	Dentin sialophosphoprotein (AHRD V3.3 *-* A0A1P8AZC3_ARATH)	SG	SG	1.78267	8.345	913.857	1.85166	up	0.073974	25.0312	2.8e-138	4.08e-137
Solyc12g088330.1	SL4.0ch12	63327761	63328414	+	ZCF37 (AHRD V3.3 *** A0A2U1NT51_ARTAN)	SG	SG	17.8617	2.74167	328.461	-3.06662	down	0.122579	-25.0174	3.95e-138	5.76e-137
Solyc09g042740.4	SL4.0ch09	24421940	24426110	+	Formin-like protein (AHRD V3.3 *** A0A1U8E5Q7_CAPAN)	SG	SG	3.26167	13.48	1027.83	1.67831	up	0.0671376	24.9981	6.4e-138	9.33e-137
Solyc10g083440.2	SL4.0ch10	62405948	62407288	+	Glycosyltransferase (AHRD V3.3 *** A0A2G3BGM7_CAPCH)	SG	SG	2.452	18.5547	566.776	2.54634	up	0.101887	24.9919	7.48e-138	1.09e-136
Solyc06g074550.3	SL4.0ch06	43796638	43799749	+	Unknown protein	SG	SG	16.442	5.27233	623.715	-2.01484	down	0.0806562	-24.9806	9.94e-138	1.45e-136
Solyc06g068820.3	SL4.0ch06	40276921	40282302	+	mitochondrial import inner membrane translocase subunit Tim16 (AHRD V3.3 *** A0A2I4HS40_9ROSI),Pfam:PF03656	SG	SG	40.7947	20.2343	1473.63	-1.37935	down	0.0552529	-24.9643	1.49e-137	2.17e-136
Solyc03g031630.3	SL4.0ch03	4014654	4015487	+	Calcium-binding EF-hand family protein-like (AHRD V3.3 *** Q6ZFI7_ORYSJ)	SG	SG	22.39	3.73767	388.956	-2.95044	down	0.11822	-24.9572	1.78e-137	2.58e-136
Solyc02g084840.3	SL4.0ch02	45934672	45935640	-	Dehydrin (AHRD V3.3 *** A0A2R4KWH2_9SOLN)	SG	SG	62.21	30.3797	1749.54	-1.40131	down	0.0562145	-24.928	3.7e-137	5.36e-136
Solyc01g099580.3	SL4.0ch01	82036496	82040284	-	Cysteine/Histidine-rich C1 domain family protein (AHRD V3.3 *-* Q9ZUW8_ARATH)	SG	SG	6.383	0.97167	310.282	-3.09528	down	0.124337	-24.8944	8.56e-137	1.24e-135
Solyc02g064800.3	SL4.0ch02	33973195	33978030	+	WD40 repeat (AHRD V3.3 *** A0A200PS16_9MAGN)	SG	SG	1.95367	11.1853	716.809	2.14096	up	0.0860713	24.8742	1.41e-136	2.04e-135
Solyc01g111830.3	SL4.0ch01	90346755	90348150	-	Methyltransferase (AHRD V3.3 *** O24154_TOBAC)	SG	SG	20.144	59.2223	2312.82	1.18441	up	0.0476801	24.8407	3.26e-136	4.7e-135
Solyc11g007460.1	SL4.0ch11	1790675	1791985	+	Glycosyltransferase (AHRD V3.3 *** A0A2I4G8J4_9ROSI)	SG	SG	7.54633	0.785	268.495	-3.65415	down	0.14714	-24.8345	3.8e-136	5.48e-135
Solyc05g006620.3	SL4.0ch05	1317361	1327316	-	Disease resistance protein (TIR-NBS-LRR class) (AHRD V3.3 *** A0A1P8AUD3_ARATH)	SG	SG	1.711	7.82033	901.999	1.82113	up	0.0733662	24.8224	5.13e-136	7.39e-135
Solyc05g055000.4	SL4.0ch05	64160949	64170266	+	Cysteine desulfurase (AHRD V3.3 *** B2IZ65_NOSP7)	SG	SG	35.866	21.5897	2200.29	-1.10281	down	0.0444356	-24.8181	5.72e-136	8.23e-135
Solyc09g090790.3	SL4.0ch09	66299058	66300175	-	R2R3MYB transcription factor 79	MYB	TF	11.469	1.45367	282.847	-3.34817	down	0.135036	-24.7947	1.02e-135	1.47e-134
Solyc02g077630.3	SL4.0ch02	40496095	40500144	-	Receptor-like protein kinase (AHRD V3.3 *** A0A2R6QLC9_ACTCH)	TKL-Pl-4	PK	2.707	12.355	1065.55	1.81589	up	0.0732809	24.7798	1.48e-135	2.13e-134
Solyc01g094830.4	SL4.0ch01	78501920	78508911	-	G-type lectin S-receptor-like serine/threonine-protein kinase SD2-2 (AHRD V3.3 *** A0A2G3BSY6_CAPCH)	RLK-Pelle_SD-2b	PK	1.67267	8.11333	818.032	1.90751	up	0.0770562	24.7547	2.76e-135	3.95e-134
Solyc05g009680.1	SL4.0ch05	3926564	3928012	-	Eukaryotic aspartyl protease family protein (AHRD V3.3 *** Q9C6M0_ARATH)	SG	SG	5.13733	24.069	864.779	1.86005	up	0.0751806	24.7411	3.87e-135	5.55e-134
Solyc07g056410.3	SL4.0ch07	64185609	64189962	-	Leucine-rich receptor-like protein kinase family protein (AHRD V3.3 *** A0A2U1LDI6_ARTAN)	RLK-Pelle_LRR-XI-1	PK	7.192	2.83467	859.134	-1.71236	down	0.0692426	-24.7299	5.1e-135	7.3e-134
Solyc11g069590.2	SL4.0ch11	52282573	52289497	-	Receptor-like serine/threonine-protein kinase NCRK (AHRD V3.3 *** A0A2G3BBL7_CAPCH)	RLK-Pelle_RLCK-XVI	PK	0.52567	8.29967	410.603	3.60858	up	0.146028	24.7115	8.04e-135	1.15e-133
Solyc09g074280.1	SL4.0ch09	62294381	62295763	+	Ankyrin repeat-containing protein (AHRD V3.3 *** A0A2U1QG31_ARTAN)	SG	SG	8.49833	33.5537	1197.19	1.61415	up	0.0653755	24.6904	1.36e-134	1.94e-133
Solyc08g068870.3	SL4.0ch08	56038628	56041308	-	Eukaryotic aspartyl protease family protein, expressed (AHRD V3.3 *** Q2R8V2_ORYSJ)	SG	SG	47.2763	30.4203	2781	-1.0061	down	0.0407497	-24.6899	1.37e-134	1.96e-133
Solyc10g079100.1	SL4.0ch10	59833045	59833218	-	Unknown protein	SG	SG	57.2117	5.016	267.217	-3.86553	down	0.156912	-24.635	5.33e-134	7.58e-133
Solyc04g082720.3	SL4.0ch04	64269572	64270994	-	Alpha-crystallin domain-containing protein 22.3 (AHRD V3.3 *** A0A1U8GRL0_CAPAN)	SG	SG	55.9713	28.6963	1595.19	-1.33079	down	0.0540303	-24.6304	5.97e-134	8.49e-133
Solyc01g106510.2	SL4.0ch01	86681139	86682602	-	F-box domain-containing protein/DUF295 domain-containing protein (AHRD V3.3 *** A0A1Q3CTB5_CEPFO)	SG	SG	4.53533	22.3653	803.064	1.92985	up	0.0783621	24.6274	6.43e-134	9.14e-133
Solyc12g044930.3	SL4.0ch12	59929499	59930929	+	F-box protein (AHRD V3.3 *** A0A2G3B4N2_CAPCH)	SG	SG	16.325	68.5423	1567.09	1.7015	up	0.0693337	24.5407	5.44e-133	7.71e-132
Solyc03g120910.4	SL4.0ch03	63583222	63590496	+	Homeobox leucine-zipper protein (AHRD V3.3 *** Q76CL1_ZINVI)	HB-HD-ZIP	TF	1.346	8.17333	640.211	2.23725	up	0.091169	24.5396	5.58e-133	7.91e-132
Solyc02g062550.3	SL4.0ch02	32279744	32281854	-	P-loop containing nucleoside triphosphate hydrolases superfamily protein (AHRD V3.3 *** A0A2U1NGS8_ARTAN)	SG	SG	17.641	8.17133	1098.53	-1.48283	down	0.0604673	-24.5229	8.42e-133	1.19e-131
Solyc01g106000.4	SL4.0ch01	86321124	86322798	-	Nicotinamidase 1 (AHRD V3.3 *** A0A1U8DWC4_CAPAN)	SG	SG	51.77	137.308	4329.4	1.03511	up	0.042235	24.5083	1.21e-132	1.71e-131
Solyc04g009305.1	SL4.0ch04	2789800	2792741	+	transmembrane protein (AHRD V3.3 *-* AT5G08240.1)	SG	SG	26.684	12.296	1046.95	-1.48679	down	0.0606689	-24.5067	1.25e-132	1.77e-131
Solyc12g043020.2	SL4.0ch12	58251639	58264950	+	Dihydroxy-acid dehydratase (AHRD V3.3 *** A0A2G3CHU1_CAPCH)	SG	SG	14.1073	41.0003	2608.09	1.17101	up	0.0477932	24.5017	1.42e-132	2e-131
Solyc05g006340.3	SL4.0ch05	1042061	1044367	-	Transducin/WD40 repeat-like superfamily protein (AHRD V3.3 *** A0A2U1QGB4_ARTAN)	SG	SG	22.0993	59.2137	2852.85	1.05164	up	0.0429253	24.4994	1.5e-132	2.12e-131
Solyc03g098660.3	SL4.0ch03	55471978	55473829	+	GRAM domain (AHRD V3.3 *** A0A200Q4W9_9MAGN)	SG	SG	53.6023	29.9897	1964.72	-1.21017	down	0.0494227	-24.4861	2.08e-132	2.92e-131
Solyc01g105060.3	SL4.0ch01	85640726	85643714	-	3-hydroxyacyl-[acyl-carrier-protein] dehydratase FabZ (AHRD V3.3 *** A0A2G2X231_CAPBA)	SG	SG	54.4353	33.5687	2446.23	-1.06888	down	0.0436593	-24.4823	2.28e-132	3.21e-131
Solyc05g008350.3	SL4.0ch05	2755487	2765174	+	ABC transporter G family member 7 (AHRD V3.3 *** A0A2G2XVV0_CAPAN)	SG	SG	3.41533	14.565	933.589	1.72174	up	0.0704292	24.4464	5.49e-132	7.73e-131
Solyc12g055840.2	SL4.0ch12	61435922	61437821	+	Glucan endo-1,3-beta-glucosidase 10 (AHRD V3.3 *** A0A1U8F6Q1_CAPAN)	SG	SG	0.59133	11.1183	410.92	3.84059	up	0.157123	24.4431	5.95e-132	8.37e-131
Solyc02g078230.2	SL4.0ch02	40963918	40972920	-	Callose synthase 12 (AHRD V3.3 *** A0A2G3D663_CAPCH)	SG	SG	0.63633	4.32367	571.046	2.39693	up	0.0981576	24.4192	1.07e-131	1.5e-130
Solyc03g031910.3	SL4.0ch03	4277534	4282788	-	P-loop containing nucleoside triphosphate hydrolase (AHRD V3.3 *** A0A2U1N274_ARTAN)	SG	SG	0.922	6.24967	561.322	2.38813	up	0.0978038	24.4175	1.11e-131	1.56e-130
Solyc02g077230.3	SL4.0ch02	40215447	40216926	+	transmembrane protein (AHRD V3.3 *-* AT2G31090.1)	SG	SG	35.5137	12.5083	631.256	-1.87657	down	0.0768859	-24.4073	1.43e-131	2.01e-130
Solyc11g043130.2	SL4.0ch11	32273502	32290189	+	Phosphatidylinositol 4-kinase alpha 1 (AHRD V3.3 *** A0A2G2VJB2_CAPBA)	SG	SG	3.02567	11.5617	1386.92	1.56352	up	0.0640985	24.3924	2.06e-131	2.88e-130
Solyc01g112280.3	SL4.0ch01	90695719	90699518	-	partialaminoacylase-1	SG	SG	22.254	61.6747	3051.91	1.09941	up	0.0451265	24.3628	4.25e-131	5.94e-130
Solyc06g048870.3	SL4.0ch06	29525706	29528806	-	WRKY transcription factor 19	WRKY	TF	12.8767	0.527	244.328	-4.95854	down	0.203565	-24.3586	4.71e-131	6.57e-130
Solyc04g008290.4	SL4.0ch04	2006692	2013555	+	65-kDa microtubule-associated protein 6 (AHRD V3.3 *** A0A2G2W4Q4_CAPBA),Pfam:PF03999	SG	SG	1.88567	10.142	715.214	2.06197	up	0.0846618	24.3554	5.08e-131	7.09e-130
Solyc08g016210.3	SL4.0ch08	7037780	7041430	-	LOW QUALITY PROTEIN: LRR receptor-like serine/threonine-protein kinase GSO1 (AHRD V3.3 *** A0A1U8F7A0_CAPAN)	SG	SG	10.8667	31.2907	2423.8	1.15593	up	0.0475307	24.3197	1.21e-130	1.69e-129
Solyc01g104850.3	SL4.0ch01	85486577	85490641	+	Carboxypeptidase (AHRD V3.3 *** A0A1U8HG02_CAPAN)	SG	SG	0.50567	10.4273	388.972	4.00065	up	0.164579	24.3085	1.6e-130	2.22e-129
Solyc09g090270.3	SL4.0ch09	65895527	65905362	+	COP1-interacting protein-like protein (AHRD V3.3 *** F4K5Y4_ARATH)	SG	SG	4.62867	14.638	1707.51	1.2904	up	0.0531417	24.2823	3.02e-130	4.19e-129
Solyc06g050500.2	SL4.0ch06	30899209	30900284	-	abscisic acid receptor PYL4-like (AHRD V3.3 *** A0A2I4EQL0_9ROSI)	SG	SG	88.9493	46.548	2871.3	-1.30059	down	0.0535958	-24.2667	4.41e-130	6.12e-129
Solyc01g091170.3	SL4.0ch01	77106693	77109338	+	ARGINASE 2	SG	SG	0.097	34.7373	1241.12	8.10928	up	0.334362	24.253	6.15e-130	8.52e-129
Solyc01g086650.3	SL4.0ch01	73874834	73879184	-	Uroporphyrinogen-III C-methyltransferase (AHRD V3.3 *** A0A2I0V6U1_9ASPA)	SG	SG	26.622	14.414	1817.1	-1.2594	down	0.0519634	-24.2362	9.24e-130	1.28e-128
Solyc02g014190.4	SL4.0ch02	14232023	14252144	-	Zinc finger C3HC4 type (RING finger) protein (AHRD V3.3 *** A0A2K3NPJ4_TRIPR)	SG	SG	0.59167	3.25933	708.696	2.08393	up	0.0860079	24.2296	1.09e-129	1.5e-128
Solyc03g093430.3	SL4.0ch03	49270172	49275689	+	Small G protein family protein / RhoGAP family protein (AHRD V3.3 *** A0A2U1Q0F6_ARTAN)	SG	SG	46.1843	29.145	2835.62	-1.03334	down	0.0426636	-24.2206	1.35e-129	1.87e-128
Solyc12g099810.2	SL4.0ch12	66327557	66336151	-	CRT (Chloroquine-resistance transporter)-like transporter (AHRD V3.3 *** A0A1Y1I3N1_KLENI)	SG	SG	17.57	8.585	1233.38	-1.4032	down	0.0580221	-24.1838	3.29e-129	4.54e-128
Solyc02g065570.1	SL4.0ch02	34759784	34759936	+	DVL1 (AHRD V3.3 *** Q6X5V0_ARATH)	SG	SG	9.78933	122.763	402.653	3.27546	up	0.135486	24.1756	4.02e-129	5.54e-128
Solyc10g086660.2	SL4.0ch10	64587741	64591282	-	Rop guanine nucleotide exchange factor 7 (AHRD V3.3 *** A0A2G3BIR2_CAPCH)	SG	SG	11.1847	33.9287	2358.51	1.23056	up	0.0509028	24.1748	4.1e-129	5.64e-128
Solyc04g082200.2	SL4.0ch04	63928221	63929587	-	dehydrin	SG	SG	575.877	362.787	24784	-1.03454	down	0.0428178	-24.1615	5.65e-129	7.77e-128
Solyc02g091650.4	SL4.0ch02	50932722	50937262	+	Glycine-rich domain-containing protein 2 (AHRD V3.3 *** A0A2G2XGW0_CAPBA)	SG	SG	26.5073	16.6037	2488.54	-1.04597	down	0.043358	-24.1241	1.4e-128	1.92e-127
Solyc10g011810.4	SL4.0ch10	3831274	3832908	-	Delta(8)-fatty-acid desaturase (AHRD V3.3 *** A0A2G3BES8_CAPCH)	SG	SG	11.8667	40.1407	1485.71	1.38729	up	0.057528	24.1151	1.74e-128	2.38e-127
Solyc12g045035.1	SL4.0ch12	60083207	60084741	+	Fatty acid desaturase (AHRD V3.3 *** A0A200QRI1_9MAGN)	SG	SG	0.469	13.8937	401.344	4.52254	up	0.187548	24.1141	1.78e-128	2.44e-127
Solyc03g112950.4	SL4.0ch03	57662211	57714745	+	Serine/threonine-protein kinase ATM (AHRD V3.3 *** A0A2G3A1I9_CAPAN)	SG	SG	0.521	2.945	654.18	2.12443	up	0.088114	24.11	1.96e-128	2.69e-127
Solyc11g062440.2	SL4.0ch11	47455998	47462533	-	L-ascorbate oxidase (AHRD V3.3 *** ASO_TOBAC)	SG	SG	3.46567	15.7677	851.161	1.81231	up	0.0751843	24.1049	2.22e-128	3.04e-127
Solyc10g005125.1	SL4.0ch10	64783090	64792705	+	Endoribonuclease Dicer-like protein 1 (AHRD V3.3 *** A0A2G2YJZ3_CAPAN)	SG	SG	1.437	7.99867	640.004	2.10849	up	0.0875681	24.0783	4.22e-128	5.77e-127
Solyc09g064510.3	SL4.0ch09	57888537	57893134	+	Heme oxygenase-like, multi-helical, HAD-like domain protein (AHRD V3.3 *** A0A2U1LQN1_ARTAN)	SG	SG	42.5197	27.0853	4050.48	-1.02364	down	0.0425157	-24.0768	4.37e-128	5.97e-127
Solyc05g053290.3	SL4.0ch05	62811779	62814389	+	Protein phosphatase-2C (AHRD V3.3 *** O82469_MESCR)	SG	SG	34.564	20.623	2044.54	-1.11615	down	0.0463717	-24.0697	5.19e-128	7.08e-127
Solyc01g104620.4	SL4.0ch01	85365866	85366618	+	Unknown protein	SG	SG	71.493	26.973	1063.4	-1.76997	down	0.0735396	-24.0682	5.38e-128	7.34e-127
Solyc02g072210.1	SL4.0ch02	39538101	39538778	+	hypothetical protein (DUF1685) (AHRD V3.3 --* AT1G05870.9)	SG	SG	15.224	2.166	287.919	-3.20012	down	0.13297	-24.0666	5.6e-128	7.63e-127
Solyc02g088340.4	SL4.0ch02	48499549	48502531	-	WRKY transcription factor 3	WRKY	TF	9.708	30.4533	1642.13	1.27912	up	0.0531558	24.0637	6e-128	8.17e-127
Solyc03g046380.1	SL4.0ch03	11614973	11615215	+	Seed maturation protein PM41 (AHRD V3.3 *** A0A2K3K2J9_TRIPR)	SG	SG	58.359	12.7527	416.713	-2.55926	down	0.10637	-24.06	6.56e-128	8.93e-127
Solyc03g121050.3	SL4.0ch03	63716902	63723740	-	LysM domain receptor-like kinase 3 (AHRD V3.3 *** A0A2G3D1H3_CAPCH)	RLK-Pelle_LysM	PK	5.09733	18.3993	1267.71	1.47948	up	0.0614916	24.0599	6.57e-128	8.94e-127
Solyc10g055570.3	SL4.0ch10	56068419	56068763	+	SKP1-like protein (AHRD V3.3 *** Q84UV6_NICBE)	SG	SG	537.031	0.14167	4656.46	-12.2962	down	0.511476	-24.0406	1.05e-127	1.42e-126
Solyc05g013870.4	SL4.0ch05	7332318	7335741	+	Sieve element occlusion b (AHRD V3.3 *** E2FKJ9_9SOLN)	SG	SG	1.84567	10.3997	665.766	2.11766	up	0.0880875	24.0404	1.05e-127	1.43e-126
Solyc10g086040.2	SL4.0ch10	64167887	64173774	-	Mitochondrial import inner membrane translocase subunit TIM14 (AHRD V3.3 *** A0A2G2YLL8_CAPAN)	SG	SG	61.14	34.0347	1666.15	-1.21314	down	0.0504847	-24.0298	1.36e-127	1.84e-126
Solyc08g075400.3	SL4.0ch08	57655458	57658045	-	SWIb domain-containing protein (AHRD V3.3 *** Q6V9I4_SOLCH)	SWI/SNF-BAF60b	TR	48.9987	26.3083	1420.01	-1.26907	down	0.0528238	-24.0246	1.54e-127	2.09e-126
Solyc05g055910.4	SL4.0ch05	64745264	64748102	-	Vacuolar protein sorting-associated protein (DUF946) (AHRD V3.3 *** Q9FND1_ARATH)	SG	SG	3.329	16.0937	746.86	1.90348	up	0.0792527	24.0178	1.81e-127	2.45e-126
Solyc01g006820.2	SL4.0ch01	1398236	1398998	-	Unknown protein	SG	SG	10.22	44.884	861.445	1.76552	up	0.0735323	24.0102	2.18e-127	2.95e-126
Solyc06g005480.3	SL4.0ch06	504483	509120	-	DUF506 domain-containing protein (AHRD V3.3 *** A0A1Q3BLT1_CEPFO)	SG	SG	55.0923	35.5097	3005.17	-1.00482	down	0.0419025	-23.98	4.5e-127	6.08e-126
Solyc05g016060.4	SL4.0ch05	14440064	14441726	-	cysteine-rich and transmembrane domain-containing protein WIH1 (AHRD V3.3 *-* XP_004239248.1)	SG	SG	1570.85	564.378	34567.3	-1.84473	down	0.0769692	-23.9671	6.13e-127	8.28e-126
Solyc05g013570.3	SL4.0ch05	6919097	6921624	-	BTB/POZ domain-containing protein (AHRD V3.3 *** A0A2G2VN16_CAPBA)	SG	SG	2.667	13.576	758.737	1.97992	up	0.0826123	23.9664	6.23e-127	8.42e-126
Solyc11g013100.2	SL4.0ch11	6025815	6030422	+	Glycine-rich protein (AHRD V3.3 *** Q8VY68_ARATH)	SG	SG	291.693	174.435	8386.93	-1.11039	down	0.0463685	-23.9471	9.91e-127	1.34e-125
Solyc05g008380.4	SL4.0ch05	2793386	2800201	+	envelope glycoprotein B (AHRD V3.3 *** AT1G80540.3)	SG	SG	23.3597	13.159	1851.87	-1.20028	down	0.0501279	-23.9443	1.06e-126	1.43e-125
Solyc04g082010.1	SL4.0ch04	63797924	63798436	-	pre-plastocyanin	SG	SG	6.384	45.3297	533.955	2.4567	up	0.102718	23.9168	2.05e-126	2.76e-125
Solyc06g065440.1	SL4.0ch06	38488233	38489288	+	Zinc finger protein STOP1-like protein (AHRD V3.3 *** A0A2G2ZB75_CAPAN)	C2H2	TF	1.73267	18.6013	427.748	3.04669	up	0.127435	23.9078	2.54e-126	3.42e-125
Solyc03g116690.3	SL4.0ch03	60444297	60445059	+	Umecyanin (AHRD V3.3 *** A0A2G3B789_CAPCH)	SG	SG	13.5717	1.06333	237.734	-4.0285	down	0.168536	-23.903	2.85e-126	3.83e-125
Solyc06g061280.3	SL4.0ch06	36938828	36941543	-	NAD(P)-binding Rossmann-fold superfamily protein (AHRD V3.3 *** A0A2U1LGD5_ARTAN)	SG	SG	10.0943	2.306	385.589	-2.50181	down	0.104871	-23.8562	8.74e-126	1.17e-124
Solyc07g054450.4	SL4.0ch07	62689571	62693394	+	protein ULTRAPETALA 1-like (AHRD V3.3 *** A0A2I4DNL4_9ROSI)	ULT	TF	70.477	44.2977	2758.7	-1.04077	down	0.0437022	-23.815	2.33e-125	3.12e-124
Solyc03g007220.3	SL4.0ch03	1815107	1815741	+	Membrane receptor-like protein 1 (AHRD V3.3 *-* B3TJG2_CAPAN)	SG	SG	87.0353	45.6947	1648.2	-1.30235	down	0.0546951	-23.8111	2.56e-125	3.42e-124
Solyc09g089640.2	SL4.0ch09	65495594	65497908	-	Plant/protein (DUF668) (AHRD V3.3 *** Q9LTD4_ARATH)	SG	SG	23.252	13.646	1890.9	-1.14107	down	0.0479255	-23.8093	2.67e-125	3.57e-124
Solyc03g065250.4	SL4.0ch03	37091233	37097258	-	Fatty acid hydroxylase superfamily (AHRD V3.3 *** A0A2U1L8N4_ARTAN)	SG	SG	13.3523	37.345	2420.82	1.11198	up	0.0467484	23.7865	4.61e-125	6.13e-124
Solyc01g094790.3	SL4.0ch01	78457714	78460651	+	Cysteine synthase (AHRD V3.3 *** A0A2G3BSX6_CAPCH)	SG	SG	40.8237	23.1347	2373.29	-1.19028	down	0.0501126	-23.7522	1.04e-124	1.39e-123
Solyc01g091950.4	SL4.0ch01	77724767	77736008	+	Lysophospholipid acyltransferase LPEAT2 (AHRD V3.3 *** A0A1U8GTY1_CAPAN)	SG	SG	14.1617	39.109	2364.35	1.09583	up	0.0461784	23.7304	1.75e-124	2.32e-123
Solyc05g056060.4	SL4.0ch05	64837113	64844460	+	Chlorophyll a-b binding protein, chloroplastic (AHRD V3.3 *-* A0A2G3CJ50_CAPCH)	SG	SG	9.589	27.704	2144.27	1.15867	up	0.0488934	23.698	3.78e-124	5.01e-123
Solyc02g082140.3	SL4.0ch02	43849105	43852013	+	galactan beta-1,4-galactosyltransferase GALS3 (AHRD V3.3 *** A0A2I4EYQ4_9ROSI)	SG	SG	10.022	30.4693	1703.18	1.2329	up	0.0520951	23.6663	8.02e-124	1.06e-122
Solyc01g109680.3	SL4.0ch01	88918946	88920600	-	hypothetical protein (AHRD V3.3 *** AT4G39235.2)	SG	SG	87.161	54.0903	2434.8	-1.05687	down	0.0446668	-23.6612	9.05e-124	1.19e-122
Solyc02g093230.4	SL4.0ch02	52217703	52219087	-	Caffeoyl-CoA O-methyltransferase (AHRD V3.3 *** A0A1U8FPA5_CAPAN)	SG	SG	23.3437	8.274	785.232	-1.86123	down	0.0786986	-23.6501	1.18e-123	1.55e-122
Solyc01g088690.3	SL4.0ch01	75683120	75686915	-	Protein kinase superfamily protein (AHRD V3.3 *** A0A2U1KAY9_ARTAN)	RLK-Pelle_RLCK-VIIa-2	PK	23.5897	12.547	1868.65	-1.28288	down	0.0542722	-23.6378	1.58e-123	2.08e-122
Solyc10g085240.1	SL4.0ch10	63658941	63660830	+	UDP-glycosyltransferase 76E1 (AHRD V3.3 *** U76E1_SOLLC)	SG	SG	6.915	0.194	251.383	-5.50371	down	0.232853	-23.636	1.64e-123	2.16e-122
Solyc11g008530.3	SL4.0ch11	2732889	2744313	+	Dicer-like 2d	SG	SG	7.82633	21.2897	2688.55	1.07419	up	0.0454654	23.6265	2.06e-123	2.71e-122
Solyc05g007120.4	SL4.0ch05	1732425	1736309	-	Leucine-rich repeat protein kinase family protein (AHRD V3.3 *** A0A2U1LJE3_ARTAN)	RLK-Pelle_LRR-VI-1	PK	0.63467	7.092	402.928	3.10691	up	0.131636	23.6023	3.65e-123	4.8e-122
Solyc03g005040.1	SL4.0ch03	54660	55085	-	Calcium-binding EF-hand family protein (AHRD V3.3 *** A0A2U1QB61_ARTAN)	SG	SG	25.554	4.55167	311.261	-2.85135	down	0.120821	-23.5998	3.87e-123	5.09e-122
Solyc07g045540.4	SL4.0ch07	58560470	58566034	+	Glucose-6-phosphate 1-dehydrogenase (AHRD V3.3 *** A0A1U8HAS8_CAPAN)	SG	SG	0.322	8.674	373.225	4.37273	up	0.185291	23.5993	3.92e-123	5.14e-122
Solyc08g068630.4	SL4.0ch08	55860361	55862523	-	Serine decarboxylase (AHRD V3.3 *** A0A2G2W5V8_CAPBA)	SG	SG	7.02767	1.35833	352.227	-2.74006	down	0.116153	-23.5901	4.87e-123	6.38e-122
Solyc01g079390.4	SL4.0ch01	71043531	71059040	+	EZ1	SET	TR	8.71533	24.865	2083.6	1.14334	up	0.0484859	23.581	6.04e-123	7.92e-122
Solyc03g119370.2	SL4.0ch03	62446122	62447235	-	R2R3MYB transcription factor 62	MYB	TF	10.7577	44.9593	964.45	1.68736	up	0.0715623	23.5789	6.34e-123	8.3e-122
Solyc07g056610.2	SL4.0ch07	64345657	64348704	+	DUF239 domain-containing protein/DUF4409 domain-containing protein (AHRD V3.3 *** A0A1Q3CSL7_CEPFO)	SG	SG	6.61967	0.44433	221.475	-4.28841	down	0.181941	-23.5704	7.76e-123	1.02e-121
Solyc02g083110.1	SL4.0ch02	44628695	44630125	-	DUF641 domain-containing protein (AHRD V3.3 *** A0A1Q3C2N9_CEPFO)	SG	SG	4.46767	21.4103	755.909	1.89114	up	0.0802523	23.565	8.82e-123	1.15e-121
Solyc08g014420.4	SL4.0ch08	4376610	4399364	+	mitogen-activated protein kinase 2	CMGC_MAPK	PK	38.4717	24.3313	2422.7	-1.03262	down	0.0438579	-23.5447	1.42e-122	1.86e-121
Solyc12g099560.2	SL4.0ch12	66192246	66201571	-	Arginine methyltransferase (AHRD V3.3 *** A0A1Y1HZY4_KLENI)	SG	SG	7.22033	26.2353	1324.85	1.48703	up	0.0631992	23.5292	2.05e-122	2.67e-121
Solyc10g050970.1	SL4.0ch10	50271189	50271860	+	Ethylene Response Factor D.4	AP2/ERF-ERF	TF	17.1	3.50333	334.524	-2.64863	down	0.112575	-23.5278	2.12e-122	2.77e-121
Solyc11g013310.2	SL4.0ch11	6348167	6353395	+	Auxin transporter-like protein 3 (AHRD V3.3 *** A0A2G2ZP08_CAPAN)	SG	SG	1.169	10.6137	426.486	2.81492	up	0.119829	23.4912	5.01e-122	6.53e-121
Solyc06g054270.3	SL4.0ch06	34878094	34880756	-	Sugar transporter protein 11	SG	SG	0.12267	11.4077	553.785	6.17767	up	0.263075	23.4825	6.15e-122	8e-121
Solyc01g107740.3	SL4.0ch01	87493504	87496614	-	C2 domain-containing protein (AHRD V3.3 *** B1Q483_CAPCH)	SG	SG	64.616	41.0173	3016.87	-1.02481	down	0.0436434	-23.4815	6.3e-122	8.19e-121
Solyc06g071750.3	SL4.0ch06	41861320	41862540	+	Octicosapeptide/Phox/Bem1p (AHRD V3.3 *-* B6SZC5_MAIZE)	SG	SG	9.61133	1.926	321.895	-2.68594	down	0.114436	-23.471	8.06e-122	1.05e-120
Solyc10g079050.2	SL4.0ch10	59794724	59797308	-	BHLH transcription factor o95	bHLH	TF	13.8557	4.42833	536.28	-2.01821	down	0.0859912	-23.47	8.26e-122	1.07e-120
Solyc08g079470.3	SL4.0ch08	61093379	61098845	-	Glycine cleavage T-protein (AHRD V3.3 *** A0A200QAZ4_9MAGN)	SG	SG	33.9577	20.6473	2216.62	-1.08735	down	0.0463312	-23.4691	8.44e-122	1.09e-120
Solyc07g054500.4	SL4.0ch07	62724297	62735063	-	Protein STRUBBELIG-RECEPTOR FAMILY 3 (AHRD V3.3 *** A0A2G2Z3Z3_CAPAN)	RLK-Pelle_LRR-V	PK	2.72267	11.8783	822.552	1.75403	up	0.0747555	23.4636	9.61e-122	1.24e-120
Solyc08g005120.3	SL4.0ch08	88835	91871	-	NAD(P)-binding Rossmann-fold superfamily protein (AHRD V3.3 *-* A0A2U1LGD5_ARTAN)	SG	SG	10.6507	0.95933	243.993	-3.80586	down	0.162239	-23.4583	1.09e-121	1.41e-120
Solyc01g008560.3	SL4.0ch01	2603586	2611397	-	NAD kinase (AHRD V3.3 *** F2Z9R4_NICBE)	SG	SG	27.4727	16.2337	1920.91	-1.12903	down	0.0481341	-23.4559	1.15e-121	1.49e-120
Solyc06g075010.4	SL4.0ch06	44201677	44206310	-	60 kDa chaperonin (AHRD V3.3 *** B2IXD2_NOSP7)	SG	SG	4.71733	18.0273	1001.54	1.56411	up	0.0666843	23.4555	1.16e-121	1.5e-120
Solyc06g005970.2	SL4.0ch06	961963	969314	+	Glycosyl hydrolase family protein (AHRD V3.3 *** A0A2U1PL05_ARTAN)	SG	SG	0.87867	8.236	425.975	2.85242	up	0.121615	23.4545	1.19e-121	1.54e-120
Solyc05g052600.4	SL4.0ch05	62202634	62206020	+	Sedoheptulose-1,7-bisphosphatase, chloroplastic (AHRD V3.3 *-* A0A1U8GZ15_CAPAN)	SG	SG	7.73833	28.029	1197.03	1.48539	up	0.0633462	23.4487	1.36e-121	1.76e-120
Solyc07g055660.2	SL4.0ch07	63539602	63540721	+	glycine-rich protein (AHRD V3.3 *-* AT3G06780.1)	SG	SG	57.959	33.5607	2083.99	-1.15553	down	0.0493376	-23.4209	2.62e-121	3.38e-120
Solyc03g114730.3	SL4.0ch03	59055978	59060003	-	O-fucosyltransferase (AHRD V3.3 *** A0A2P5EBU6_TREOI)	SG	SG	2.00033	10.054	714.745	1.95996	up	0.0837069	23.4146	3.04e-121	3.91e-120
Solyc05g010140.3	SL4.0ch05	4355105	4362259	-	Proline-rich receptor-like protein kinase PERK12 (AHRD V3.3 *-* A0A2G2VKB7_CAPBA)	RLK-Pelle_PERK-1	PK	24.6593	15.7927	2717.09	-1.01206	down	0.0432534	-23.3983	4.45e-121	5.73e-120
Solyc04g074780.4	SL4.0ch04	58655728	58660373	-	Plastid-targeted protein 3 (AHRD V3.3 *-* Q9ARH3_CRAPL)	SG	SG	33.8943	15.6993	1171.14	-1.48128	down	0.063336	-23.3876	5.71e-121	7.34e-120
Solyc08g076510.3	SL4.0ch08	58612938	58616613	-	Envelope glycoprotein (AHRD V3.3 *** Q8VZ11_ARATH)	SG	SG	48.7263	29.033	1862.29	-1.11572	down	0.0477331	-23.3742	7.82e-121	1e-119
Solyc07g008900.4	SL4.0ch07	3859177	3870459	+	Subtilisin-like protease-like protein (AHRD V3.3 *** A0A2K3P616_TRIPR)	SG	SG	7.79867	23.3623	1968.92	1.21051	up	0.051802	23.368	9.05e-121	1.16e-119
Solyc02g092090.3	SL4.0ch02	51334095	51334739	-	basic leucine zipper 43-like (AHRD V3.3 *** A0A2I4G035_9ROSI)	bZIP	TF	23.8503	77.818	1362.3	1.33644	up	0.0572215	23.3556	1.21e-120	1.55e-119
Solyc03g119480.4	SL4.0ch03	62527116	62528630	+	hypothetical protein (AHRD V3.3 *** AT3G02555.2)	SG	SG	103.941	67.013	4463.67	-1.00192	down	0.0428988	-23.3556	1.21e-120	1.55e-119
Solyc07g017800.4	SL4.0ch07	8221420	8228502	-	Unknown protein	SG	SG	54.1137	28.799	1939.15	-1.27815	down	0.0547844	-23.3305	2.17e-120	2.78e-119
Solyc08g077060.3	SL4.0ch08	59106593	59111052	-	Zinc finger, LSD1-type (AHRD V3.3 *** A0A2U1LIJ4_ARTAN)	C2C2-LSD	TF	1.669	18.679	399.081	3.12162	up	0.133968	23.3012	4.31e-120	5.51e-119
Solyc08g078760.1	SL4.0ch08	60601670	60603880	+	transmembrane protein (AHRD V3.3 *** AT4G17250.1)	SG	SG	0.68167	8.286	393.63	3.23006	up	0.138641	23.298	4.64e-120	5.93e-119
Solyc02g094390.3	SL4.0ch02	53018539	53021801	+	S-acyltransferase (AHRD V3.3 *** A0A1U8FK29_CAPAN)	SG	SG	4.265	18.527	806.185	1.75009	up	0.0751746	23.2803	7.02e-120	8.95e-119
Solyc08g007230.3	SL4.0ch08	1818804	1819403	-	Ethylene-responsive transcription factor 2 (AHRD V3.3 *** A0A2G3DC56_CAPCH)	AP2/ERF-ERF	TF	26.7817	8.19133	499.246	-2.07485	down	0.0892595	-23.2451	1.59e-119	2.03e-118
Solyc01g096200.4	SL4.0ch01	79551967	79561997	-	RING-type E3 ubiquitin transferase (AHRD V3.3 *** A0A2G2W6T8_CAPBA)	SG	SG	1.453	6.95433	793.837	1.88425	up	0.0810746	23.241	1.76e-119	2.23e-118
Solyc12g088420.2	SL4.0ch12	63370275	63373856	-	Peroxisomal membrane 22 kDa (Mpv17/PMP22) family protein (AHRD V3.3 *** A0A2U1NNX3_ARTAN)	SG	SG	20.4677	8.63567	803.618	-1.61844	down	0.0696466	-23.2379	1.89e-119	2.4e-118
Solyc11g010170.2	SL4.0ch11	3287197	3292215	-	LanC-like protein GCL1 (AHRD V3.3 *** A0A1U8EWL4_CAPAN)	SG	SG	2.92967	16.7227	615.932	2.14777	up	0.0924605	23.229	2.32e-119	2.94e-118
Solyc03g118410.3	SL4.0ch03	61742644	61744344	-	Acyl carrier protein (AHRD V3.3 *** A0A1U8G884_CAPAN)	SG	SG	2.65967	25.7153	418.331	2.91006	up	0.125389	23.2082	3.76e-119	4.77e-118
Solyc04g076500.4	SL4.0ch04	59366219	59377711	+	BEACH domain (AHRD V3.3 *-* A0A200PNF4_9MAGN)	SG	SG	0.61733	4.78633	455.491	2.5843	up	0.111374	23.2038	4.17e-119	5.28e-118
Solyc08g006530.4	SL4.0ch08	1154652	1156466	+	Zinc finger protein CONSTANS-LIKE 4 (AHRD V3.3 *** A0A2G2W4F6_CAPBA)	C2C2-CO-like	TF	1.10433	14.1727	381.843	3.31571	up	0.143134	23.1651	1.02e-118	1.3e-117
Solyc01g101070.3	SL4.0ch01	83196283	83207129	-	ABC transporter-like (AHRD V3.3 *** A0A200R1R9_9MAGN)	SG	SG	1.51233	6.2	882.648	1.66427	up	0.0718444	23.1649	1.03e-118	1.3e-117
Solyc01g008870.1	SL4.0ch01	2840055	2843003	-	Protein kinase APK1B, chloroplastic (AHRD V3.3 *** A0A2G3B9K0_CAPCH)	RLK-Pelle_RLCK-VIIa-2	PK	28.763	14.2777	1133.27	-1.37711	down	0.0594541	-23.1626	1.08e-118	1.37e-117
Solyc08g075530.3	SL4.0ch08	57804716	57821302	+	Alpha glucosidase-like protein (AHRD V3.3 *** Q93Y12_ARATH)	SG	SG	7.19433	20.6557	2162.66	1.15109	up	0.0497416	23.1414	1.77e-118	2.24e-117
Solyc02g084640.4	SL4.0ch02	45753858	45758189	+	Aldehyde dehydrogenase (AHRD V3.3 *** A0A1U8FMX3_CAPAN)	SG	SG	1.40133	11.8397	433.227	2.71201	up	0.117276	23.125	2.59e-118	3.27e-117
Solyc04g071340.5	SL4.0ch04	56077486	56081939	+	Fructose-1,6-bisphosphatase (AHRD V3.3 *** A6N9A0_FLALI)	SG	SG	1.22467	11.8997	409.737	2.89908	up	0.125441	23.1111	3.58e-118	4.52e-117
Solyc09g092490.3	SL4.0ch09	67668139	67669741	+	Glycosyltransferase (AHRD V3.3 *-* A0A2I4GJH4_9ROSI)	SG	SG	22.448	8.61967	648.288	-1.75075	down	0.0757819	-23.1025	4.37e-118	5.51e-117
Solyc04g050920.3	SL4.0ch04	48196276	48199626	+	DNA-directed RNA polymerase subunit alpha (AHRD V3.3 *** AT3G54310.1)	SG	SG	6.64533	24.9617	1048.32	1.54195	up	0.0667695	23.0937	5.36e-118	6.74e-117
Solyc12g098570.2	SL4.0ch12	65566433	65570354	-	receptor-like kinase TMK4 (AHRD V3.3 *** A0A2G2YAU4_CAPAN)	RLK-Pelle_LRR-IX	PK	6.25133	18.9137	1762.65	1.22707	up	0.0531388	23.0918	5.6e-118	7.04e-117
Solyc12g006680.2	SL4.0ch12	1150270	1151484	-	Early nodulin-93 (AHRD V3.3 *** A0A2G2VER8_CAPBA)	SG	SG	16.3997	1.69267	226.535	-3.64458	down	0.157849	-23.089	5.98e-118	7.51e-117
Solyc03g123790.4	SL4.0ch03	64975030	64980710	-	Vacuolar cation/proton exchanger (AHRD V3.3 *** K4DFQ6_SOLLC)	SG	SG	10.4753	31.396	1701.9	1.2126	up	0.052527	23.0852	6.52e-118	8.19e-117
Solyc04g009230.4	SL4.0ch04	2743798	2746699	-	Thioredoxin-like protein 4A (AHRD V3.3 *** A0A1U8FZJ9_CAPAN)	SG	SG	79.3123	46.1897	1887.56	-1.15135	down	0.0499356	-23.0566	1.26e-117	1.58e-116
Solyc10g005960.1	SL4.0ch10	628989	630236	-	Fasciclin-like arabinogalactan protein (AHRD V3.3 *** A0A2R6P548_ACTCH)	SG	SG	7.38933	29.1983	939.762	1.60995	up	0.0698702	23.042	1.77e-117	2.22e-116
Solyc03g116490.1	SL4.0ch03	60350676	60351047	+	hypothetical protein (AHRD V3.3 *** AT1G15400.3)	SG	SG	162.288	101.883	2253.81	-1.04019	down	0.0452182	-23.0037	4.28e-117	5.36e-116
Solyc08g067810.3	SL4.0ch08	54946282	54954244	-	Ctc-interacting domain 6 (AHRD V3.3 *** A0A2K3NAR3_TRIPR)	SG	SG	62.6787	38.8087	2602.53	-1.06033	down	0.0460962	-23.0025	4.4e-117	5.51e-116
Solyc01g097330.3	SL4.0ch01	80488031	80493888	+	Light-inducible protein CPRF2 (AHRD V3.3 *** A0A2G2W7C8_CAPBA)	bZIP	TF	32.3623	19.7437	2106.22	-1.08451	down	0.0472137	-22.9702	9.25e-117	1.16e-115
Solyc03g121090.4	SL4.0ch03	63751824	63752868	-	BnaC02g12160D protein (AHRD V3.3 *-* A0A078HTB1_BRANA)	SG	SG	170.094	103.643	5203.35	-1.08227	down	0.0471377	-22.9599	1.17e-116	1.47e-115
Solyc02g077850.3	SL4.0ch02	40680232	40686684	-	Leucine-rich repeat receptor-like serine/threonine-protein kinase (AHRD V3.3 *** A0A0A7LUM7_ALBBR)	SG	SG	3.85233	15.7887	915.255	1.66094	up	0.0723811	22.9471	1.57e-116	1.96e-115
Solyc04g077670.3	SL4.0ch04	60589239	60596928	+	Serine carboxypeptidase-like 18 (AHRD V3.3 *** A0A2G3CPL7_CAPCH)	SG	SG	0.54333	8.84267	352.967	3.66863	up	0.16012	22.9118	3.54e-116	4.41e-115
Solyc06g007980.4	SL4.0ch06	1851969	1861166	+	Sterol 3-beta-glucosyltransferase (AHRD V3.3 *** B6U4Q7_MAIZE)	SG	SG	11.4533	33.2083	2019.67	1.16351	up	0.0508039	22.9019	4.44e-116	5.53e-115
Solyc05g014120.1	SL4.0ch05	7880614	7881357	+	S-adenosyl-L-methionine-dependent methyltransferases superfamily protein (AHRD V3.3 *** A0A2U1MVU3_ARTAN)	SG	SG	49.6553	25.519	1297.66	-1.32651	down	0.0579531	-22.8893	5.93e-116	7.37e-115
Solyc02g087880.3	SL4.0ch02	48185797	48187738	+	Tubulin alpha chain (AHRD V3.3 *** A0A1U8FRN4_CAPAN)	SG	SG	10.9007	3.673	571.186	-1.94165	down	0.085005	-22.8416	1.77e-115	2.2e-114
Solyc11g071990.2	SL4.0ch11	53358459	53360897	+	FAD/NAD(P)-binding oxidoreductase family protein (AHRD V3.3 *** A0A2U1M1X0_ARTAN)	SG	SG	18.2303	7.18567	675.369	-1.71642	down	0.0752051	-22.8232	2.7e-115	3.34e-114
Solyc09g005330.3	SL4.0ch09	256786	265787	+	HEAT repeat-containing protein (AHRD V3.3 *** A0A2U1QKL7_ARTAN)	SG	SG	3.944	14.5047	1120.9	1.50473	up	0.0659373	22.8207	2.86e-115	3.54e-114
Solyc01g097510.4	SL4.0ch01	80594814	80597939	-	annexin 3	SG	SG	2.31833	17.0397	498.945	2.49967	up	0.109621	22.8029	4.29e-115	5.3e-114
Solyc06g069130.4	SL4.0ch06	40540533	40548569	-	Kinesin-like protein (AHRD V3.3 *** A0A2G2WLN7_CAPBA)	SG	SG	9.859	4.87733	1132.33	-1.38947	down	0.060965	-22.7913	5.59e-115	6.89e-114
Solyc02g064950.3	SL4.0ch02	34075730	34082191	-	CBS domain-containing protein (AHRD V3.3 *** A0A1Q3DGW2_CEPFO)	SG	SG	43.4387	26.1413	2086.25	-1.10179	down	0.0484174	-22.7561	1.25e-114	1.54e-113
Solyc03g078440.3	SL4.0ch03	45470488	45473348	+	Cinnamyl alcohol dehydrogenase (AHRD V3.3 *** C1IC54_GOSHI)	SG	SG	8.56733	1.774	333.854	-2.65612	down	0.116765	-22.7476	1.52e-114	1.87e-113
Solyc03g006610.3	SL4.0ch03	1225400	1230905	+	Arf GTPase activating protein (AHRD V3.3 *** A0A200RBV9_9MAGN)	SG	SG	24.3803	12.515	1402.97	-1.33509	down	0.0587515	-22.7244	2.57e-114	3.16e-113
Solyc01g094050.1	SL4.0ch01	77875996	77884219	+	WD-40 repeat family protein / beige-like protein (AHRD V3.3 *-* AT2G45540.6)	SG	SG	0.585	5.15867	415.982	2.77277	up	0.122034	22.7213	2.76e-114	3.39e-113
Solyc02g089880.4	SL4.0ch02	49613185	49614702	+	Hexosyltransferase (AHRD V3.3 *** A0A1U8G2N1_CAPAN)	SG	SG	2.99167	17.2073	576.977	2.1581	up	0.095069	22.7003	4.45e-114	5.46e-113
Solyc04g076450.1	SL4.0ch04	59327496	59328860	-	LRR receptor-like serine/threonine-protein kinase GSO1 (AHRD V3.3 *** A0A1U8F0D9_CAPAN)	SG	SG	15.0163	45.405	1719.09	1.22435	up	0.0539701	22.6858	6.19e-114	7.59e-113
Solyc12g099270.2	SL4.0ch12	65998249	66003706	-	4Fe-4S ferredoxin-iron-sulfur binding protein (AHRD V3.3 *** A0A2K3N1K7_TRIPR)	SG	SG	12.7347	34.936	2498.86	1.08646	up	0.0478915	22.6858	6.19e-114	7.59e-113
Solyc01g111750.4	SL4.0ch01	90285251	90288463	-	protein CHAPERONE-LIKE PROTEIN OF POR1, chloroplastic-like (AHRD V3.3 *** A0A2I4EWX0_9ROSI)	SG	SG	73.1333	45.1193	3144.92	-1.06986	down	0.0471636	-22.684	6.44e-114	7.89e-113
Solyc01g008620.4	SL4.0ch01	2647959	2649694	+	Glucan endo-1,3-beta-glucosidase (AHRD V3.3 *** A0A1U8FGD7_CAPAN)	SG	SG	2.56033	17.1537	486.817	2.36687	up	0.104378	22.6759	7.74e-114	9.47e-113
Solyc04g082690.1	SL4.0ch04	64255990	64256541	+	RING/U-box superfamily protein (AHRD V3.3 *** A0A2U1LI04_ARTAN)	SG	SG	36.9737	14.9633	673.373	-1.67416	down	0.0738469	-22.6707	8.72e-114	1.07e-112
Solyc02g071560.4	SL4.0ch02	38979915	38983021	-	Subtilisin-like protease (AHRD V3.3 *** A0A2I0VHD6_9ASPA)	SG	SG	3.60567	0.24667	232.891	-4.24189	down	0.187129	-22.6682	9.23e-114	1.13e-112
Solyc02g091430.4	SL4.0ch02	50757247	50760449	-	U-box domain-containing protein 4-like (AHRD V3.3 *** A0A2I4HV32_9ROSI)	SG	SG	16.8623	46.364	2098.45	1.08747	up	0.0480949	22.6109	3.39e-113	4.13e-112
Solyc12g087870.2	SL4.0ch12	62938787	62940454	+	purine permease 3-like (AHRD V3.3 *** A0A1U8F0C1_CAPAN),Pfam:PF16913	SG	SG	0.53967	16.1383	350.643	4.54553	up	0.201079	22.6057	3.81e-113	4.65e-112
Solyc10g084970.2	SL4.0ch10	63480701	63482607	+	TIP41-like protein (AHRD V3.3 *-* Q84JE0_ARATH)	SG	SG	1.891	14.878	440.144	2.60544	up	0.115261	22.6048	3.89e-113	4.74e-112
Solyc03g120900.3	SL4.0ch03	63568924	63569829	-	WD40 repeat (AHRD V3.3 *** A0A200QDT5_9MAGN)	SG	SG	48.5607	27.7617	1594.23	-1.17968	down	0.052193	-22.6023	4.12e-113	5.01e-112
Solyc07g063480.3	SL4.0ch07	65793499	65795523	+	Protein kinase domain (AHRD V3.3 *-* A0A200RBU7_9MAGN)	RLK-Pelle_CrRLK1L-1	PK	25.6723	67.9117	3258.4	1.03117	up	0.0456296	22.5988	4.45e-113	5.42e-112
Solyc02g089370.2	SL4.0ch02	49259736	49274935	+	ARM repeat superfamily protein (AHRD V3.3 *** A0A2U1PEI4_ARTAN)	SG	SG	3.47567	10.8267	1700.36	1.26684	up	0.0561297	22.5699	8.56e-113	1.04e-111
Solyc11g071600.2	SL4.0ch11	53083564	53090729	+	aldehyde oxidase 3	SG	SG	1.75267	7.12867	855.156	1.6509	up	0.0731539	22.5675	9.04e-113	1.1e-111
Solyc10g008910.1	SL4.0ch10	2813324	2813734	+	Histone H3 (AHRD V3.3 *** B3TM40_ELAGV)	SG	SG	23.3087	94.1633	993.923	1.64853	up	0.0730772	22.5587	1.1e-112	1.34e-111
Solyc03g031600.3	SL4.0ch03	3998894	4003916	-	Peroxisomal membrane protein PMP22 (AHRD V3.3 *** A0A2G3CKH8_CAPCH)	SG	SG	31.537	85.1977	2583.37	1.06411	up	0.0471828	22.5529	1.26e-112	1.53e-111
Solyc09g008430.4	SL4.0ch09	1911061	1915300	-	CHY zinc finger family protein, expressed (AHRD V3.3 *** Q337P2_ORYSJ)	SG	SG	26.2593	14.4473	1318.03	-1.23156	down	0.0546541	-22.5337	1.94e-112	2.35e-111
Solyc01g107800.4	SL4.0ch01	87526309	87527790	-	glucuronoxylan 4-O-methyltransferase 1-like (AHRD V3.3 *** A0A2I4H011_9ROSI)	SG	SG	15.3087	43.299	1817.62	1.12929	up	0.0501874	22.5014	4.02e-112	4.87e-111
Solyc01g102300.3	SL4.0ch01	83396425	83401006	+	bHLH transcription factor 006	bHLH	TF	9.26567	25.6717	1958.49	1.09903	up	0.0488935	22.4781	6.81e-112	8.22e-111
Solyc09g009590.1	SL4.0ch09	3051970	3052425	+	Zinc finger A20 and AN1 domain stress-associated protein (AHRD V3.3 *** A0A2K3KXY3_TRIPR)	SG	SG	144.113	91.087	2459.25	-1.03188	down	0.0459142	-22.474	7.45e-112	9e-111
Solyc12g098580.1	SL4.0ch12	65574152	65575549	-	Glycosyltransferase (AHRD V3.3 *** A0A2Z4BSF1_9APIA)	SG	SG	3.60733	18.7383	636.405	2.00672	up	0.0892985	22.472	7.79e-112	9.41e-111
Solyc10g006970.3	SL4.0ch10	1272353	1275116	-	Thioredoxin (AHRD V3.3 *** A0A200PQX5_9MAGN)	SG	SG	29.8357	15.3893	1083.34	-1.3244	down	0.0589696	-22.4589	1.05e-111	1.26e-110
Solyc01g067800.3	SL4.0ch01	69547240	69555221	-	Zinc finger protein (AHRD V3.3 *** A0A2K3PE50_TRIPR)	SG	SG	5.44167	20.4693	972	1.53838	up	0.0685289	22.4486	1.32e-111	1.59e-110
Solyc07g061790.3	SL4.0ch07	64587817	64588902	-	Heme-binding protein 2-like (AHRD V3.3 *** A0A2K3NGA7_TRIPR)	SG	SG	1.388	16.4827	354.575	3.20479	up	0.142873	22.431	1.96e-111	2.36e-110
Solyc04g005420.4	SL4.0ch04	308578	314564	-	Carbohydrate-binding X8 domain superfamily protein (AHRD V3.3 *-* A0A1P8AZV6_ARATH)	SG	SG	33.4213	18.5633	1393.82	-1.21914	down	0.0544286	-22.3988	4.04e-111	4.85e-110
Solyc04g007240.1	SL4.0ch04	978272	979249	+	Adenylate isopentenyltransferase (AHRD V3.3 *** A0A2G3B611_CAPCH)	SG	SG	7.877	0.38467	200.881	-4.7096	down	0.210335	-22.391	4.82e-111	5.78e-110
Solyc12g096570.1	SL4.0ch12	64948133	64948489	-	auxin-regulated gene involved in organ size (AHRD V3.3 -** AT3G59900.1)	SG	SG	70.552	33.075	862.414	-1.46206	down	0.0653128	-22.3854	5.46e-111	6.54e-110
Solyc03g111290.2	SL4.0ch03	56318148	56319633	-	Cytochrome P450 (AHRD V3.3 *** A0A200QGE7_9MAGN)	SG	SG	5.259	0.398	207.949	-4.06434	down	0.182088	-22.3207	2.32e-110	2.77e-109
Solyc08g078790.1	SL4.0ch08	60617974	60618147	-	hypothetical protein (AHRD V3.3 *** AT2G35736.2)	SG	SG	136.635	53.5047	778.326	-1.72774	down	0.0774791	-22.2995	3.74e-110	4.46e-109
Solyc03g118240.4	SL4.0ch03	61610155	61612153	-	Magnesium-protoporphyrin IX methyltransferase (AHRD V3.3 *** A0A1P8B4G1_ARATH)	SG	SG	4.62833	21.5683	684.377	1.85492	up	0.0831847	22.2988	3.79e-110	4.52e-109
Solyc02g086310.2	SL4.0ch02	47016624	47016907	-	lipid-transfer protein 7k-LTP precursor (AHRD V3.3 --* NP_001306883.1)	SG	SG	144.419	80.2317	1473.96	-1.21724	down	0.0545951	-22.2958	4.05e-110	4.83e-109
Solyc01g106480.4	SL4.0ch01	86668253	86671764	-	glyoxisomal malate dehydrogenase	SG	SG	5.19367	19.7107	936.02	1.55292	up	0.0696953	22.2816	5.58e-110	6.63e-109
Solyc05g012180.3	SL4.0ch05	5526305	5529603	-	Methyl esterase 11 (AHRD V3.3 *** A0A2U1LRP6_ARTAN)	SG	SG	30.923	17.575	1422.73	-1.18811	down	0.0533351	-22.2763	6.27e-110	7.44e-109
Solyc12g007090.2	SL4.0ch12	1538835	1542621	-	thermosome subunit gamma (AHRD V3.3 *** AT5G19540.2)	SG	SG	35.12	22.179	1996.56	-1.03413	down	0.0464264	-22.2747	6.5e-110	7.72e-109
Solyc10g005880.3	SL4.0ch10	560168	569392	+	Uridine kinase (AHRD V3.3 *** A0A2G2Z615_CAPAN)	SG	SG	6.20367	21.7007	1056.25	1.43632	up	0.064498	22.2691	7.36e-110	8.72e-109
Solyc01g008160.4	SL4.0ch01	2253109	2254601	-	Protein SLOW GREEN 1, chloroplastic (AHRD V3.3 *** A0A2G2YVV0_CAPAN)	SG	SG	26.2347	14.997	1419.54	-1.17556	down	0.0527911	-22.2682	7.51e-110	8.9e-109
Solyc01g099800.4	SL4.0ch01	82212269	82213018	-	Unknown protein	SG	SG	122.658	70.441	2119.64	-1.16736	down	0.0524463	-22.2581	9.41e-110	1.11e-108
Solyc07g052900.1	SL4.0ch07	61238199	61239392	+	DNA-binding storekeeper transcriptional regulator (AHRD V3.3 *-* A0A2K3LQD1_TRIPR)	GeBP	TF	13.1387	43.085	1394.58	1.34415	up	0.0603902	22.2577	9.5e-110	1.12e-108
Solyc08g006110.4	SL4.0ch08	864025	869001	-	Basic leucine zipper 9-like transcription factor (AHRD V3.3 *** A0A2K3PFC6_TRIPR)	bZIP	TF	4.834	20.7023	760.35	1.73197	up	0.0778898	22.2361	1.54e-109	1.82e-108
Solyc08g066940.4	SL4.0ch08	53910591	53913650	-	Protein NRT1/ PTR FAMILY 1.2 (AHRD V3.3 *** A0A1J3FWJ0_NOCCA)	SG	SG	2.04133	12.4837	505.281	2.23859	up	0.100783	22.212	2.63e-109	3.11e-108
Solyc08g063000.4	SL4.0ch08	50601255	50604350	+	Nucleosome assembly protein family (AHRD V3.3 *** A9TVZ4_PHYPA)	SG	SG	1.87967	12.4413	481.705	2.36074	up	0.106334	22.2011	3.35e-109	3.95e-108
Solyc03g096250.3	SL4.0ch03	52806295	52809376	+	Protein yippee-like (AHRD V3.3 *** A0A1U8GAE4_CAPAN)	SG	SG	17.9437	5.571	449.701	-2.05527	down	0.0926264	-22.1888	4.41e-109	5.2e-108
Solyc06g073760.3	SL4.0ch06	43181343	43185813	+	Glycosyl hydrolase family protein (AHRD V3.3 *** A0A1P8BG25_ARATH)	SG	SG	3.89633	15.4937	858.526	1.62049	up	0.0730508	22.183	5.01e-109	5.91e-108
Solyc09g008790.4	SL4.0ch09	2254406	2260071	-	SRSF protein kinase 1 (AHRD V3.3 *** A0A1U8EHQ6_CAPAN)	CMGC_SRPK	PK	3.98433	15.405	879.524	1.58019	up	0.0712484	22.1786	5.52e-109	6.51e-108
Solyc02g078870.1	SL4.0ch02	41497281	41497433	+	BnaA08g25420D protein (AHRD V3.3 *** A0A078G8I6_BRANA)	SG	SG	162.159	62.2	808.804	-1.7485	down	0.0788523	-22.1744	6.07e-109	7.15e-108
Solyc03g113520.3	SL4.0ch03	58062368	58066321	-	Galactosyltransferase family protein (AHRD V3.3 *** A0A2U1KC25_ARTAN)	SG	SG	13.9687	7.464	1258.34	-1.27457	down	0.0574829	-22.1731	6.25e-109	7.35e-108
Solyc04g078450.4	SL4.0ch04	61166226	61166870	+	Unknown protein	SG	SG	37.309	12.1083	653.712	-1.98822	down	0.0897542	-22.1518	1e-108	1.18e-107
Solyc10g081850.3	SL4.0ch10	61917854	61919658	+	syntaxin-121-like (AHRD V3.3 *** A0A2I4H4W7_9ROSI)	SG	SG	53.618	33.586	2436.86	-1.04243	down	0.0470949	-22.1347	1.47e-108	1.72e-107
Solyc01g102330.3	SL4.0ch01	83417328	83419021	-	Carbohydrate esterase, putative (DUF303) (AHRD V3.3 *** Q0WNN6_ARATH)	SG	SG	4.35167	20.6077	644.894	1.87595	up	0.0847742	22.1289	1.67e-108	1.96e-107
Solyc12g007010.2	SL4.0ch12	1454438	1461091	+	Iron-sulfur cluster carrier protein (AHRD V3.3 *** A0A2T0U724_9SPHI)	SG	SG	1.21467	9.134	421.526	2.53664	up	0.114654	22.1242	1.85e-108	2.17e-107
Solyc03g114850.4	SL4.0ch03	59164481	59170267	+	Squamosa promoter binding protein 6a	SG	SG	2.71	11.7847	747.509	1.75252	up	0.079218	22.1228	1.91e-108	2.24e-107
Solyc08g083050.1	SL4.0ch08	63783667	63784395	-	Erythronate-4-phosphate dehydrogenase family protein (AHRD V3.3 -** AT1G19400.3)	SG	SG	39.7227	19.6193	1005.6	-1.38922	down	0.0628251	-22.1124	2.4e-108	2.81e-107
Solyc06g048570.3	SL4.0ch06	28953537	28956108	-	Methyl esterase 17 (AHRD V3.3 *** A0A2U1M7F1_ARTAN)	SG	SG	4.81567	22.0173	694.72	1.8216	up	0.0824233	22.1006	3.12e-108	3.65e-107
Solyc11g008750.1	SL4.0ch11	2961796	2962479	+	Unknown protein	SG	SG	27.488	10.735	614.953	-1.72885	down	0.0782501	-22.0939	3.62e-108	4.23e-107
Solyc07g053610.3	SL4.0ch07	61959807	61976609	+	Homeobox domain-containing protein/DDT domain-containing protein (AHRD V3.3 *** A0A1Q3C1K9_CEPFO)	HB-other	TF	4.22533	11.7353	2104.58	1.10362	up	0.0499734	22.0841	4.49e-108	5.25e-107
Solyc01g073710.2	SL4.0ch01	73514129	73514872	+	Calcium-binding EF-hand family protein (AHRD V3.3 *** O64866_ARATH)	SG	SG	25.612	8.66167	604.226	-1.9226	down	0.0870592	-22.0838	4.52e-108	5.29e-107
Solyc08g014370.1	SL4.0ch08	4215651	4217252	+	Cysteine/Histidine-rich C1 domain family protein (AHRD V3.3 *-* Q9SL28_ARATH)	SG	SG	1.17333	10.699	380.255	2.81884	up	0.127704	22.0733	5.71e-108	6.67e-107
Solyc04g014680.4	SL4.0ch04	4961621	4967232	-	Ubiquitin-specific protease family C19 protein (AHRD V3.3 *-* A0A2K3NKS0_TRIPR)	SG	SG	3.42	14.9577	742.895	1.76273	up	0.0798587	22.0731	5.73e-108	6.69e-107
Solyc09g098385.1	SL4.0ch09	68271846	68272988	+	Ubiquitin (AHRD V3.3 *** K2RZ76_MACPH)	SG	SG	119.884	57.9397	1030.87	-1.41681	down	0.0642087	-22.0657	6.75e-108	7.88e-107
Solyc02g089780.3	SL4.0ch02	49519591	49524875	+	dihydroflavonol 4-reductase/flavanone protein (AHRD V3.3 *-* AT3G02420.2)	SG	SG	3.253	13.8003	734.606	1.7157	up	0.0777621	22.0634	7.11e-108	8.28e-107
Solyc01g008180.3	SL4.0ch01	2274967	2281574	-	Remorin (AHRD V3.3 *** A0A200QBN3_9MAGN)	SG	SG	3.836	15.362	824.537	1.63439	up	0.0740883	22.06	7.66e-108	8.91e-107
Solyc09g090510.3	SL4.0ch09	66106300	66115732	+	Cyclopropane-fatty-acyl-phospholipid synthase (AHRD V3.3 *** A0A2U1QM01_ARTAN)	SG	SG	0.158	5.778	348.742	4.8084	up	0.218088	22.048	9.98e-108	1.16e-106
Solyc01g007020.4	SL4.0ch01	1584207	1585704	-	RING-type E3 ubiquitin transferase (AHRD V3.3 *** Q3HLY8_CAPAN)	SG	SG	6.404	1.19067	275.701	-2.79856	down	0.127005	-22.0349	1.33e-107	1.55e-106
Solyc10g086170.1	SL4.0ch10	64234445	64235725	-	Amidase 1 (AHRD V3.3 *** A0A2G3BEL1_CAPCH)	SG	SG	3.54767	18.5557	576.143	2.0185	up	0.0916848	22.0156	2.04e-107	2.37e-106
Solyc05g013630.1	SL4.0ch05	7002354	7002800	+	protein kreg-1 (AHRD V3.3 *** XP_004239134.1)	SG	SG	48.5103	20.1713	720.168	-1.63861	down	0.0744694	-22.0038	2.65e-107	3.08e-106
Solyc02g078320.3	SL4.0ch02	41034624	41035319	+	E3 ubiquitin-protein ligase RMA1H1-like (AHRD V3.3 *** A0A2I4ELD1_9ROSI)	SG	SG	65.9763	39.8833	1693.1	-1.09552	down	0.0498159	-21.9913	3.49e-107	4.05e-106
Solyc06g054020.3	SL4.0ch06	34676357	34683165	+	p-loop containing nucleoside triphosphate hydrolases superfamily protein (AHRD V3.3 *** A0A1P8AMM9_ARATH)	SG	SG	4.49333	15.0337	1348.12	1.36867	up	0.0622752	21.9777	4.71e-107	5.46e-106
Solyc09g064480.1	SL4.0ch09	57863560	57864075	+	Xyloglucan galactosyltransferase KATAMARI1 (AHRD V3.3 *-* A0A1U8E641_CAPAN)	SG	SG	71.7337	40.4943	1336.11	-1.19595	down	0.054458	-21.9611	6.79e-107	7.87e-106
Solyc07g006780.3	SL4.0ch07	1596445	1608447	-	Carbohydrate kinase (AHRD V3.3 *** A0A200QIB4_9MAGN)	SG	SG	6.40967	19.3557	1459.82	1.22246	up	0.0557523	21.9265	1.45e-106	1.68e-105
Solyc09g075330.4	SL4.0ch09	63260858	63262856	-	Pectinesterase (AHRD V3.3 *** A0A2G2ZVW5_CAPAN)	SG	SG	30.0123	19.259	2131.83	-1.01131	down	0.0461894	-21.8949	2.91e-106	3.35e-105
Solyc03g007040.4	SL4.0ch03	1608523	1616753	+	K(+) efflux antiporter 5 (AHRD V3.3 *** A0A2G2X685_CAPBA)	SG	SG	22.0347	13.574	1770.14	-1.06846	down	0.0488268	-21.8828	3.79e-106	4.37e-105
Solyc05g047600.4	SL4.0ch05	58443755	58448237	-	Non-specific serine/threonine protein kinase (AHRD V3.3 *** A0A1Q3BH80_CEPFO)	CAMK_CAMKL-CHK1	PK	0.53433	7.903	330.026	3.49928	up	0.160067	21.8613	6.07e-106	6.98e-105
Solyc08g081680.2	SL4.0ch08	62767107	62768362	-	protein LURP-one-related 17 (AHRD V3.3 *** A0A2I4FCH8_9ROSI)	SG	SG	27.0227	9.70967	604.247	-1.84669	down	0.0844821	-21.8589	6.39e-106	7.35e-105
Solyc09g090810.3	SL4.0ch09	66320378	66322468	+	Histone-lysine N-methyltransferase family member protein (AHRD V3.3 *** A0A2R6PX68_ACTCH)	SET	TR	5.246	19.146	1053.36	1.49719	up	0.0685146	21.8522	7.41e-106	8.52e-105
Solyc04g072035.1	SL4.0ch04	56941830	56950370	-	Inositol polyphosphate 5-phosphatase I (AHRD V3.3 *** F4HT46_ARATH)	SG	SG	2.74367	11.608	720.739	1.71146	up	0.0783947	21.8313	1.17e-105	1.35e-104
Solyc03g118770.4	SL4.0ch03	62042840	62045203	-	WUSCHEL-related homeobox 6 (AHRD V3.3 *** A0A2G3A315_CAPAN)	HB-WOX	TF	0.836	11.4297	323.255	3.40775	up	0.156099	21.8307	1.19e-105	1.36e-104
Solyc07g063850.3	SL4.0ch07	66035433	66037782	+	IAA-amido synthetase 3-9	SG	SG	6.30267	1.955	427.146	-2.06246	down	0.0945263	-21.8189	1.53e-105	1.76e-104
Solyc03g058350.4	SL4.0ch03	19971872	19982295	+	Eukaryotic translation initiation factor 5B (AHRD V3.3 *** A0A2G2WJG0_CAPBA)	SG	SG	6.79567	17.9777	2201.05	1.03447	up	0.0474703	21.7919	2.77e-105	3.17e-104
Solyc01g095030.3	SL4.0ch01	78663048	78670954	-	Altered Response to Salt Stress 1	MYB-related	TF	19.8903	10.15	1165.21	-1.33701	down	0.0613697	-21.7861	3.14e-105	3.6e-104
Solyc02g082910.4	SL4.0ch02	44540322	44544826	-	Acyl-CoA synthetase (AHRD V3.3 *** A0A1Y0KWS9_9PSED)	SG	SG	8.76233	3.13633	539.622	-1.8558	down	0.0852418	-21.771	4.37e-105	4.99e-104
Solyc08g008410.3	SL4.0ch08	2834856	2839975	+	Plant regulator RWP-RK family protein (AHRD V3.3 *** G7IAL8_MEDTR)	RWP-RK	TF	3.09967	11.3207	979.102	1.50007	up	0.0689055	21.7699	4.47e-105	5.11e-104
Solyc07g066460.3	SL4.0ch07	67730908	67734677	-	Protein Iojap/ribosomal silencing factor RsfS (AHRD V3.3 *** A0A200R040_9MAGN)	SG	SG	35.3927	20.8777	1508.58	-1.13425	down	0.0521105	-21.7663	4.84e-105	5.53e-104
Solyc11g006720.2	SL4.0ch11	1374115	1376164	+	Transcription factor DIVARICATA (AHRD V3.3 *** A0A2G3AV26_CAPCH)	MYB	TF	51.7437	31.9097	1869.01	-1.06624	down	0.0490439	-21.7406	8.48e-105	9.66e-104
Solyc10g075030.3	SL4.0ch10	57764005	57774560	+	B3 domain-containing protein (AHRD V3.3 *** A0A2G3BDR8_CAPCH)	B3	TF	2.35667	10.1127	775.303	1.72889	up	0.0795332	21.738	8.97e-105	1.02e-103
Solyc11g006270.2	SL4.0ch11	1049395	1052085	-	3-oxo-5-alpha-steroid 4-dehydrogenase (AHRD V3.3 *** A0A200PYH0_9MAGN)	SG	SG	55.2387	35.068	2577.27	-1.0262	down	0.0472116	-21.7362	9.34e-105	1.06e-103
Solyc06g150138.1	SL4.0ch06	46393332	46394045	+	Unknown protein	SG	SG	42.8387	19.017	930.159	-1.54188	down	0.0709734	-21.7247	1.2e-104	1.36e-103
Solyc11g071850.1	SL4.0ch11	53266779	53267849	+	Core-2 i-branching beta-n-acetylglucosaminyltransferase family protein (AHRD V3.3 *** A0A2K3MQ33_TRIPR)	SG	SG	7.101	28.8413	791.434	1.65418	up	0.0761479	21.7232	1.24e-104	1.41e-103
Solyc06g069550.1	SL4.0ch06	40936530	40937972	+	UDP-glucose 6-dehydrogenase (AHRD V3.3 *** A0A1U8F9G7_CAPAN)	SG	SG	11.0987	3.35567	496.547	-2.09102	down	0.0963634	-21.6993	2.08e-104	2.36e-103
Solyc02g087400.1	SL4.0ch02	47886735	47887841	+	Ankyrin repeat-containing protein (AHRD V3.3 *** A0A2U1KW09_ARTAN)	SG	SG	2.57067	17.8363	455.844	2.42495	up	0.111753	21.6992	2.09e-104	2.37e-103
Solyc03g116570.3	SL4.0ch03	60387059	60389383	+	Thiol-disulfide oxidoreductase DCC family protein (AHRD V3.3 *** A0A2U1Z9Z9_PSEAV)	SG	SG	47.3633	27.8273	1669.06	-1.13775	down	0.0524499	-21.6922	2.43e-104	2.76e-103
Solyc05g009070.4	SL4.0ch05	3263538	3267166	+	Protein phosphatase 2C family protein (AHRD V3.3 *** A0A2U1KGE8_ARTAN)	SG	SG	3.309	14.539	733.369	1.76013	up	0.0812866	21.6534	5.65e-104	6.38e-103
Solyc01g099640.4	SL4.0ch01	82084486	82090297	-	Unknown protein	SG	SG	28.9893	9.403	480.005	-1.99877	down	0.0923162	-21.6514	5.9e-104	6.66e-103
Solyc11g007680.2	SL4.0ch11	1947394	1950655	-	hypothetical protein (AHRD V3.3 *** AT3G52230.1)	SG	SG	76.547	47.523	2189.46	-1.05662	down	0.0488021	-21.6512	5.92e-104	6.68e-103
Solyc12g056780.2	SL4.0ch12	62482533	62485596	-	HSP20-like chaperone (AHRD V3.3 *** A0A2U1QD54_ARTAN)	SG	SG	30.9517	12.79	935.437	-1.64263	down	0.075873	-21.6497	6.11e-104	6.9e-103
Solyc01g007780.4	SL4.0ch01	1879369	1884087	-	HVA22-like protein (AHRD V3.3 *** A0A2G3AY13_CAPCH)	SG	SG	18.8417	7.53667	678.716	-1.6894	down	0.0781692	-21.6121	1.38e-103	1.56e-102
Solyc02g080930.3	SL4.0ch02	43008987	43009475	-	Stigma-specific Stig1 family protein (AHRD V3.3 *** A0A2U1PTF1_ARTAN)	SG	SG	15.488	1.752	206.942	-3.50062	down	0.16202	-21.606	1.58e-103	1.77e-102
Solyc12g008650.2	SL4.0ch12	2075407	2079388	-	Inositol oxygenase (AHRD V3.3 *** A0A200QVH1_9MAGN)	SG	SG	9.627	36.7153	1197.45	1.56548	up	0.0724637	21.6037	1.66e-103	1.86e-102
Solyc09g065120.4	SL4.0ch09	59082614	59093627	-	Preprotein translocase secY subunit (AHRD V3.3 *** B6U7Q0_MAIZE)	SG	SG	9.07733	24.1357	2208.09	1.03866	up	0.0480985	21.5944	2.03e-103	2.28e-102
Solyc01g095630.3	SL4.0ch01	79100719	79103032	-	WRKY transcription factor 41	WRKY	TF	40.0047	23.6867	2215.32	-1.1247	down	0.0520884	-21.5922	2.12e-103	2.38e-102
Solyc09g007900.4	SL4.0ch09	1438652	1441865	-	Phenylalanine ammonia-lyase (AHRD V3.3 *** A0A2G3BJ81_CAPCH)	SG	SG	151.242	784.814	46605.4	2.00207	up	0.092878	21.5559	4.66e-103	5.22e-102
Solyc04g074000.3	SL4.0ch04	57985338	57988848	-	Receptor protein kinase, putative (AHRD V3.3 *** A0A061FG24_THECC)	RLK-Pelle_LRR-XI-1	PK	0.978	5.996	481.382	2.2433	up	0.104102	21.5491	5.4e-103	6.04e-102
Solyc08g023440.3	SL4.0ch08	27641322	27647230	+	Early-responsive to dehydration stress protein (ERD4) (AHRD V3.3 *** A0A2U1KBS2_ARTAN)	SG	SG	7.28633	21.1633	1591.86	1.16564	up	0.0541497	21.5263	8.83e-103	9.86e-102
Solyc02g086040.2	SL4.0ch02	46853423	46856066	+	Alpha/beta-Hydrolases superfamily protein (AHRD V3.3 *** A0A2U1N4U5_ARTAN)	SG	SG	18.913	6.75633	514.898	-1.85229	down	0.0860538	-21.5248	9.11e-103	1.02e-101
Solyc01g098340.3	SL4.0ch01	81146555	81150582	+	DnaJ domain (AHRD V3.3 *** A0A200QQ07_9MAGN)	SG	SG	1.21033	7.089	488.438	2.1786	up	0.10122	21.5235	9.38e-103	1.05e-101
Solyc12g017460.1	SL4.0ch12	6761666	6762775	-	GDSL esterase/lipase At5g03980-like (AHRD V3.3 *** A0A1S3YRJ5_TOBAC)	SG	SG	11.8	39.0123	1170.34	1.35236	up	0.0628588	21.5142	1.15e-102	1.28e-101
Solyc02g085340.1	SL4.0ch02	46269865	46271694	-	Transcription factor GRAS (AHRD V3.3 *** A0A200Q206_9MAGN)	GRAS	TF	2.472	12.6197	562.54	1.98171	up	0.0921611	21.5027	1.47e-102	1.64e-101
Solyc06g035620.3	SL4.0ch06	22428104	22430897	-	Transcription factor GRAS (AHRD V3.3 *** A0A200QMI2_9MAGN)	GRAS	TF	18.781	10.7077	1287.47	-1.17978	down	0.0549162	-21.4832	2.24e-102	2.49e-101
Solyc09g092520.3	SL4.0ch09	67682645	67684737	-	xyloglucan endotransglycosylase	SG	SG	15.4703	48.9763	1475.06	1.28948	up	0.0600246	21.4825	2.27e-102	2.53e-101
Solyc09g008860.4	SL4.0ch09	2319041	2321858	-	leucine-rich repeat receptor-like protein kinase PXC1 (AHRD V3.3 *** A0A1S4B9J1_TOBAC)	RLK-Pelle_LRR-III	PK	0.53767	6.47733	321.121	3.2201	up	0.149903	21.4812	2.33e-102	2.6e-101
Solyc08g081490.4	SL4.0ch08	62652007	62655314	-	mitogen-activated protein kinase 7	CMGC_MAPK	PK	25.193	14.4613	1378.18	-1.1729	down	0.0546148	-21.4758	2.62e-102	2.91e-101
Solyc01g096390.4	SL4.0ch01	79734435	79758120	+	DNA-directed RNA polymerase subunit (AHRD V3.3 *** A0A2G2YYG0_CAPAN)	SG	SG	2.89733	8.85367	1296.96	1.24075	up	0.0577966	21.4675	3.13e-102	3.48e-101
Solyc08g081140.4	SL4.0ch08	62342533	62347467	+	bHLH transcription factor 090	bHLH	TF	1.72233	9.15567	548.883	2.04061	up	0.0950654	21.4653	3.28e-102	3.65e-101
Solyc09g075860.3	SL4.0ch09	63720938	63725983	+	Lipoxygenase (AHRD V3.3 *** K4CVG3_SOLLC)	SG	SG	1.15433	6.48133	499.455	2.11853	up	0.0987155	21.461	3.61e-102	4e-101
Solyc09g005750.3	SL4.0ch09	520525	526308	+	DUF3741 domain-containing protein/DUF4378 domain-containing protein/VARLMGL domain-containing protein (AHRD V3.3 *** A0A1Q3B3Y4_CEPFO)	SG	SG	2.537	9.62333	846.243	1.55696	up	0.0726619	21.4275	7.41e-102	8.21e-101
Solyc01g044490.4	SL4.0ch01	39472790	39497281	+	Elongation factor P (AHRD V3.3 *** B6TVD2_MAIZE)	SG	SG	43.6773	26.9837	1878.59	-1.06652	down	0.0497775	-21.4257	7.7e-102	8.53e-101
Solyc12g015910.1	SL4.0ch12	5932404	5933465	+	SufE-like protein chloroplastic-like (AHRD V3.3 *** A0A2K3NJS0_TRIPR)	SG	SG	39.6067	22.4783	1520.97	-1.19067	down	0.0555971	-21.416	9.47e-102	1.05e-100
Solyc02g068300.3	SL4.0ch02	36297238	36302083	+	Lectin-receptor kinase (AHRD V3.3 *** A0A2U1KV35_ARTAN)	RLK-Pelle_L-LEC	PK	5.07367	16.4407	1295.6	1.32293	up	0.0617894	21.4102	1.07e-101	1.19e-100
Solyc05g005320.1	SL4.0ch05	296523	297002	-	Unknown protein	SG	SG	2.70067	31.1	322.95	3.15825	up	0.147529	21.4077	1.13e-101	1.25e-100
Solyc02g069290.3	SL4.0ch02	37240106	37244135	-	RING-type E3 ubiquitin transferase (AHRD V3.3 *-* A0A218W8P0_PUNGR)	SG	SG	0.564	4.84167	373.002	2.74311	up	0.12821	21.3954	1.47e-101	1.63e-100
Solyc06g062420.4	SL4.0ch06	37028443	37029165	-	Unknown protein	SG	SG	358.667	53.3547	6121.92	-3.1141	down	0.145684	-21.3757	2.25e-101	2.48e-100
Solyc05g005920.4	SL4.0ch05	753480	755647	-	protein NRT1/ PTR FAMILY 1.2-like (AHRD V3.3 *** A0A2I4HMB7_9ROSI)	SG	SG	0.35567	7.56367	302.831	4.0687	up	0.190354	21.3744	2.31e-101	2.55e-100
Solyc12g010410.3	SL4.0ch12	3495823	3499244	+	Homeobox protein knotted-1-like 3 (AHRD V3.3 *** A0A1U8H944_CAPAN)	HB-KNOX	TF	28.8743	75.631	2167.09	1.01872	up	0.0477447	21.3368	5.18e-101	5.7e-100
Solyc06g035690.3	SL4.0ch06	22474527	22480949	+	Per1-like (AHRD V3.3 *** A0A200PW77_9MAGN)	SG	SG	17.0843	8.99667	1026.33	-1.29661	down	0.0607825	-21.332	5.73e-101	6.3e-100
Solyc03g150151.1	SL4.0ch03	56976555	56979260	-	Cytochrome P450 (AHRD V3.3 *-* A0A2U1PE88_ARTAN)	SG	SG	23.1837	6.677	378.31	-2.15986	down	0.10136	-21.3088	9.42e-101	1.03e-99
Solyc05g051710.4	SL4.0ch05	61506212	61509880	+	sorbin/SH3 domain protein (AHRD V3.3 *** AT5G09960.1)	SG	SG	28.065	10.0773	634.769	-1.84369	down	0.0865298	-21.307	9.78e-101	1.07e-99
Solyc04g007990.1	SL4.0ch04	1678506	1678718	+	hypothetical protein (AHRD V3.3 *** AT1G67920.1)	SG	SG	62.2793	18.0403	408.162	-2.16126	down	0.101437	-21.3065	9.89e-101	1.08e-99
Solyc04g078800.3	SL4.0ch04	61451449	61454214	+	Lipase (AHRD V3.3 *** A0A200QYW4_9MAGN)	SG	SG	1.02767	10.2263	343.056	2.93847	up	0.138054	21.2849	1.57e-100	1.71e-99
Solyc01g080210.3	SL4.0ch01	72002429	72008457	-	Ribonucleoside-diphosphate reductase small chain (AHRD V3.3 *** A0A1U8FR86_CAPAN)	SG	SG	17.081	8.62633	993.908	-1.35664	down	0.063831	-21.2537	3.05e-100	3.34e-99
Solyc02g078920.4	SL4.0ch02	41523900	41533260	-	Endonuclease 3 (AHRD V3.3 *** A0A2G3D5Y1_CAPCH)	SG	SG	9.30233	34.7263	1040.71	1.5258	up	0.0718261	21.243	3.82e-100	4.18e-99
Solyc09g025210.3	SL4.0ch09	61158055	61159994	-	alcohol dehydrogenase-2	SG	SG	21.041	12.2667	1304.76	-1.14888	down	0.0541039	-21.2346	4.57e-100	4.99e-99
Solyc07g065190.4	SL4.0ch07	66886318	66888399	-	Heavy metal-associated isoprenylated plant protein (AHRD V3.3 *-* A0A2R6RV38_ACTCH)	SG	SG	12.3053	2.41133	259.545	-2.71553	down	0.128009	-21.2135	7.16e-100	7.82e-99
Solyc10g054320.2	SL4.0ch10	54286144	54292265	-	Coiled-coil domain-containing protein 90B, mitochondrial (AHRD V3.3 *** A0A1J3GXX3_NOCCA)	SG	SG	38.8677	23.0493	1417.46	-1.12602	down	0.053106	-21.2033	8.91e-100	9.7e-99
Solyc05g008770.3	SL4.0ch05	3038813	3048452	-	Amino-acid permease BAT1-like protein (AHRD V3.3 *-* A0A2G3B695_CAPCH)	SG	SG	4.75233	18.0217	944.971	1.54691	up	0.0729796	21.1964	1.03e-99	1.12e-98
Solyc07g008160.3	SL4.0ch07	2841736	2857542	+	nuclear pore complex protein NUP155 (AHRD V3.3 *** A0A2I4FD09_9ROSI)	SG	SG	5.47633	14.4413	2024.9	1.02832	up	0.0485251	21.1915	1.14e-99	1.24e-98
Solyc09g010840.1	SL4.0ch09	4188146	4189228	-	phantastica	MYB	TF	13.0643	41.968	1239.78	1.31498	up	0.0620573	21.1898	1.19e-99	1.29e-98
Solyc01g106090.3	SL4.0ch01	86408197	86411215	+	PsbP domain-containing protein 1, chloroplastic (AHRD V3.3 *** A0A2G3BUZ8_CAPCH)	SG	SG	30.8333	17.8927	1306.55	-1.15479	down	0.0545136	-21.1835	1.36e-99	1.47e-98
Solyc03g120450.4	SL4.0ch03	63276672	63283055	-	Aminotransferase (AHRD V3.3 *** A0A200PN75_9MAGN)	SG	SG	8.142	25.8973	1141.47	1.29929	up	0.0613754	21.1695	1.83e-99	1.98e-98
Solyc09g082990.3	SL4.0ch09	64794579	64799222	-	GDP-mannose-3',5'-epimerase (AHRD V3.3 *** A5JPK5_VITVI)	SG	SG	7.271	24.6023	1127.03	1.38859	up	0.065606	21.1656	1.98e-99	2.15e-98
Solyc06g083130.4	SL4.0ch06	46245297	46246812	-	dCTP pyrophosphatase 1 (AHRD V3.3 *** A0A2G2ZE82_CAPAN)	SG	SG	33.4277	91.313	1741.76	1.07863	up	0.0509871	21.1549	2.49e-99	2.69e-98
Solyc05g014260.3	SL4.0ch05	8109420	8113407	+	Two-component response regulator (AHRD V3.3 *** A0A2G3B918_CAPCH)	GARP-ARR-B	TF	1.12767	9.02567	372.351	2.62982	up	0.124334	21.1512	2.69e-99	2.91e-98
Solyc06g071060.1	SL4.0ch06	41324689	41325477	+	NAD(P)-binding Rossmann-fold superfamily protein (AHRD V3.3 *** A0A2U1Q367_ARTAN),Pfam:PF13561	SG	SG	34.205	17.7003	949.625	-1.32021	down	0.0624299	-21.1471	2.93e-99	3.17e-98
Solyc02g070800.2	SL4.0ch02	38418629	38421305	-	DUF561 domain-containing protein (AHRD V3.3 *** A0A1Q3DH97_CEPFO)	SG	SG	0.982	12.7057	321.038	3.32118	up	0.157224	21.1239	4.8e-99	5.18e-98
Solyc12g010670.1	SL4.0ch12	3653387	3654061	+	E3 ubiquitin-protein ligase RMA1H1 (AHRD V3.3 *** A0A1U8FIB2_CAPAN)	SG	SG	54.2613	31.4347	1332.86	-1.15767	down	0.054815	-21.1196	5.26e-99	5.67e-98
Solyc05g056040.3	SL4.0ch05	64805926	64811730	-	Auxin Response Factor 24	B3-ARF	TF	1.95	9.50933	586.18	1.91065	up	0.0904967	21.113	6.04e-99	6.52e-98
Solyc01g073820.4	SL4.0ch01	73612543	73613488	-	Cysteine/Histidine-rich C1 domain family protein (AHRD V3.3 *** A0A2U1L9L8_ARTAN)	SG	SG	17.3023	6.30367	527.161	-1.82304	down	0.0865354	-21.067	1.6e-98	1.72e-97
Solyc06g068890.1	SL4.0ch06	40347232	40347477	-	Unknown protein	SG	SG	165.706	78.7173	1401.58	-1.44028	down	0.0684167	-21.0516	2.21e-98	2.38e-97
Solyc03g114840.3	SL4.0ch03	59136281	59142609	-	MADS-box protein 1	MADS-MIKC	TF	3.94133	20.68	625.323	2.0193	up	0.0959308	21.0496	2.31e-98	2.48e-97
Solyc12g056800.2	SL4.0ch12	62499729	62502495	+	Oxidoreductase (AHRD V3.3 *** A0A200QCB4_9MAGN)	SG	SG	5.398	23.1333	685.826	1.72754	up	0.082139	21.0319	3.35e-98	3.6e-97
Solyc08g067150.4	SL4.0ch08	54174580	54181617	+	CRC domain-containing protein TSO1 (AHRD V3.3 *** A0A2G3BRZ7_CAPCH)	CPP	TF	2.70733	9.569	940.195	1.44812	up	0.0688668	21.0279	3.65e-98	3.91e-97
Solyc02g065090.4	SL4.0ch02	34283937	34286224	+	Patatin (AHRD V3.3 *** A0A2G2XCC6_CAPBA)	SG	SG	12.083	5.146	620.437	-1.6005	down	0.0761446	-21.0192	4.38e-98	4.69e-97
Solyc11g073110.2	SL4.0ch11	54267370	54269123	-	Protein UPSTREAM OF FLC (AHRD V3.3 *** A0A2G2VN71_CAPBA)	SG	SG	14.329	5.60833	547.461	-1.72235	down	0.0819627	-21.0139	4.9e-98	5.24e-97
Solyc07g056340.4	SL4.0ch07	64123996	64130675	-	Protein MEI2-like 5 (AHRD V3.3 *** A0A1U8HKE2_CAPAN)	SG	SG	4.937	15.0447	1355.22	1.23722	up	0.0589047	21.0037	6.07e-98	6.49e-97
Solyc09g089620.1	SL4.0ch09	65482419	65483279	-	AT-hook motif nuclear-localized protein (AHRD V3.3 *** A0A2G3BF72_CAPCH)	SG	SG	8.66333	0.26833	191.917	-5.37595	down	0.25632	-20.9736	1.14e-97	1.22e-96
Solyc12g099110.2	SL4.0ch12	65910759	65916254	+	30S ribosomal protein S1 protein (AHRD V3.3 *** A0A2U1N3I0_ARTAN)	SG	SG	32.5197	20.7927	1947.16	-1.01502	down	0.0484164	-20.9645	1.38e-97	1.48e-96
Solyc09g083130.3	SL4.0ch09	64910827	64917514	-	Acylamino-acid-releasing enzyme (AHRD V3.3 *** A0A1J3E2A0_NOCCA)	SG	SG	0.21733	5.08867	289.819	4.18611	up	0.199899	20.9412	2.26e-97	2.41e-96
Solyc07g051880.1	SL4.0ch07	60321680	60322660	-	MAP kinase kinase kinase 52	STE_STE11	PK	24.4667	11.5173	822.754	-1.45821	down	0.0696892	-20.9245	3.21e-97	3.41e-96
Solyc02g079780.1	SL4.0ch02	42213624	42214601	+	hypothetical protein (AHRD V3.3 *** AT1G11440.1)	SG	SG	9.59133	34.329	888.465	1.46909	up	0.0702137	20.9232	3.29e-97	3.51e-96
Solyc01g058190.4	SL4.0ch01	58768857	58771548	+	30S ribosomal protein S6 (AHRD V3.3 *-* A0A1J3K846_NOCCA)	SG	SG	31.1787	18.101	1251.16	-1.15384	down	0.0551511	-20.9215	3.41e-97	3.63e-96
Solyc03g095990.1	SL4.0ch03	52357672	52358310	-	transmembrane protein (AHRD V3.3 *-* AT3G56010.1)	SG	SG	45.0863	23.6917	1018.01	-1.30287	down	0.0622803	-20.9195	3.56e-97	3.78e-96
Solyc07g061990.3	SL4.0ch07	64704285	64709101	-	Solanesyl diphosphate synthase (AHRD V3.3 *** Q1W5D1_HEVBR)	SG	SG	23.4023	14.6107	1799.49	-1.04978	down	0.0502193	-20.9039	4.93e-97	5.24e-96
Solyc03g082530.1	SL4.0ch03	47031986	47032354	-	Small auxin up-regulated RNA37	SG	SG	749.153	183.142	8262.89	-2.39846	down	0.11476	-20.8998	5.37e-97	5.7e-96
Solyc03g025610.3	SL4.0ch03	2983988	2996753	+	Tripeptidyl-peptidase 2 (AHRD V3.3 *-* A0A2G3CWH4_CAPCH)	SG	SG	4.20367	16.861	781.684	1.62997	up	0.0781704	20.8515	1.48e-96	1.56e-95
Solyc04g009850.4	SL4.0ch04	3201527	3204305	-	2-oxoglutarate (2OG) and Fe(II)-dependent oxygenase superfamily protein (AHRD V3.3 *** A0A2U1NTU8_ARTAN)	SG	SG	1.528	12.288	368.37	2.64192	up	0.126774	20.8396	1.89e-96	2e-95
Solyc01g094660.3	SL4.0ch01	78365339	78374894	+	Protein kinase domain (AHRD V3.3 *** A0A200QU61_9MAGN)	RLK-Pelle_RLCK-IXb	PK	6.41267	17.4447	1897.98	1.07118	up	0.051402	20.8392	1.91e-96	2.02e-95
Solyc07g052430.3	SL4.0ch07	60849008	60851961	+	transmembrane protein 97-like (AHRD V3.3 *** A0A2I4FME0_9ROSI),Pfam:PF10914	SG	SG	24.3813	11.3367	774.76	-1.47346	down	0.0707175	-20.8358	2.05e-96	2.16e-95
Solyc06g060690.3	SL4.0ch06	36383006	36384460	-	Protein kinase superfamily protein (AHRD V3.3 *** Q9SVY4_ARATH)	RLK-Pelle_RLCK-XII-2	PK	21.9903	11.7257	1064.68	-1.2779	down	0.0613432	-20.8319	2.22e-96	2.35e-95
Solyc06g072210.1	SL4.0ch06	42166980	42167564	-	Miraculin (AHRD V3.3 *** A0A1U8H778_CAPAN)	SG	SG	11.4577	0.834	177.976	-4.16658	down	0.200095	-20.823	2.68e-96	2.83e-95
Solyc02g083810.4	SL4.0ch02	45067542	45070920	-	Ferredoxin--NADP reductase, chloroplastic (AHRD V3.3 *** K4BAP9_SOLLC)	SG	SG	6.84933	23.0197	1073.7	1.38065	up	0.0663232	20.8171	3.03e-96	3.2e-95
Solyc01g007950.4	SL4.0ch01	2084904	2093249	-	Peroxidase (AHRD V3.3 *** K4ASZ3_SOLLC)	SG	SG	3.91733	1.16133	382.077	-2.12018	down	0.101901	-20.8063	3.8e-96	4e-95
Solyc02g067490.3	SL4.0ch02	35696963	35698814	-	Actin cross-linking protein (DUF569) (AHRD V3.3 *** Q9XIF7_ARATH)	SG	SG	19.907	9.66967	839.416	-1.4166	down	0.0681452	-20.7879	5.57e-96	5.85e-95
Solyc03g112080.1	SL4.0ch03	57039771	57040730	+	Manganese-dependent ADP-ribose/CDP-alcohol diphosphatase (AHRD V3.3 *** A0A1U8FY22_CAPAN)	SG	SG	33.898	17.2283	1138.76	-1.35335	down	0.0651702	-20.7665	8.7e-96	9.13e-95
Solyc03g117360.4	SL4.0ch03	60970633	60981602	+	TOPLESS1	SG	SG	4.82633	13.6457	1572.12	1.12873	up	0.0543541	20.7662	8.75e-96	9.17e-95
Solyc02g081360.4	SL4.0ch02	43342783	43345151	+	AMP-dependent synthetase/ligase (AHRD V3.3 *** A0A200PYF6_9MAGN)	SG	SG	16.4593	8.68133	1322.72	-1.29688	down	0.0625085	-20.7472	1.3e-95	1.36e-94
Solyc06g007760.4	SL4.0ch06	1732226	1735218	+	Ycf54-like protein (AHRD V3.3 *** B4FED9_MAIZE)	SG	SG	7.30133	32.9767	605.718	1.80187	up	0.0868621	20.744	1.39e-95	1.45e-94
Solyc06g074620.3	SL4.0ch06	43817534	43818695	+	hypothetical protein (AHRD V3.3 *** AT2G27830.1)	SG	SG	31.5603	17.9397	1146.24	-1.18409	down	0.0570829	-20.7434	1.41e-95	1.47e-94
Solyc12g011455.1	SL4.0ch12	4307367	4307765	-	Histone H2B (AHRD V3.3 *** A0A218W9S6_PUNGR)	SG	SG	210.098	133.916	3146.53	-1.01702	down	0.0491206	-20.7046	3.15e-95	3.29e-94
Solyc08g075570.4	SL4.0ch08	57847044	57850503	+	Urea-proton symporter DUR3 (AHRD V3.3 *** A0A2G3AG00_CAPAN)	SG	SG	0.169	6.24267	308.322	4.87559	up	0.235505	20.7028	3.27e-95	3.42e-94
Solyc11g012240.1	SL4.0ch11	5181462	5182523	-	MBOAT (Membrane bound O-acyl transferase) family protein (AHRD V3.3 *** A0A2U1LYZ9_ARTAN)	SG	SG	29.6527	15.964	1120.93	-1.26511	down	0.0611228	-20.6978	3.62e-95	3.78e-94
Solyc12g010200.2	SL4.0ch12	3353800	3360381	+	Hexosyltransferase (AHRD V3.3 *** A0A2G3CCZ7_CAPCH)	SG	SG	6.99767	3.216	731.185	-1.49273	down	0.0721451	-20.6907	4.2e-95	4.37e-94
Solyc02g068460.1	SL4.0ch02	36417079	36417657	-	VQ motif-containing protein 22 (AHRD V3.3 *** A0A2G3D3T0_CAPCH)	SG	SG	108.363	63.97	2297.6	-1.12899	down	0.0545893	-20.6815	5.08e-95	5.29e-94
Solyc09g011690.4	SL4.0ch09	4996437	4998727	+	TIP41-like protein (AHRD V3.3 *** Q84JE0_ARATH)	SG	SG	7.70067	23.7943	1282.04	1.25497	up	0.0606992	20.6753	5.78e-95	6.01e-94
Solyc07g053420.4	SL4.0ch07	61789960	61790758	+	RING/U-box superfamily protein (AHRD V3.3 *-* A0A2U1LDD8_ARTAN)	SG	SG	56.5197	32.2097	1506.31	-1.17909	down	0.0570646	-20.6624	7.55e-95	7.84e-94
Solyc12g096350.2	SL4.0ch12	64831785	64833481	+	WRKY transcription factor 10	WRKY	TF	15.4407	7.115	708.743	-1.48744	down	0.071998	-20.6594	8.03e-95	8.33e-94
Solyc06g054410.4	SL4.0ch06	34987285	34991802	-	IAA-amino acid hydrolase ILR1 (AHRD V3.3 *** A0A2G2WJJ8_CAPBA)	SG	SG	2.46133	12.4817	511.47	1.96882	up	0.095306	20.6579	8.29e-95	8.59e-94
Solyc12g042770.3	SL4.0ch12	57828438	57831471	-	Post-illumination chlorophyll fluorescence increase (AHRD V3.3 *** A0A2U1NCC2_ARTAN)	SG	SG	21.6347	56.3167	2141.85	1.01055	up	0.0489252	20.6551	8.78e-95	9.1e-94
Solyc01g099990.3	SL4.0ch01	82344114	82345876	-	F-box domain, Phloem protein 2-like protein (AHRD V3.3 *** A0A2U1KKL5_ARTAN)	SG	SG	19.178	8.96067	732.982	-1.46626	down	0.0710294	-20.643	1.13e-94	1.17e-93
Solyc10g047960.3	SL4.0ch10	42224885	42229879	-	transmembrane protein (AHRD V3.3 *** AT3G49720.3)	SG	SG	8.168	29.332	861.649	1.47545	up	0.071486	20.6397	1.21e-94	1.25e-93
Solyc01g090810.4	SL4.0ch01	76764517	76767376	+	beta-expansin precursor	SG	SG	0.559	6.88667	305.673	3.243	up	0.15715	20.6363	1.3e-94	1.34e-93
Solyc01g005730.3	SL4.0ch01	501887	504760	+	NL0C (AHRD V3.3 *** Q9ZS83_SOLLC)	SG	SG	0.929	6.26433	397.291	2.39263	up	0.11596	20.6333	1.38e-94	1.42e-93
Solyc11g066330.2	SL4.0ch11	50107262	50108916	+	Major facilitator superfamily (AHRD V3.3 *** A0A2U1Q7R9_ARTAN)	SG	SG	5.68233	20.072	882.094	1.44921	up	0.0702837	20.6195	1.84e-94	1.9e-93
Solyc10g086150.2	SL4.0ch10	64229298	64231464	-	RNA-binding protein (AHRD V3.3 *** A0A2U1PI86_ARTAN)	SG	SG	21.993	59.0673	2144.24	1.05801	up	0.0513111	20.6194	1.84e-94	1.9e-93
Solyc08g080830.3	SL4.0ch08	62133766	62138862	-	Receptor kinase, putative (AHRD V3.3 *** B9RC93_RICCO)	RLK-Pelle_LRR-VI-2	PK	4.64033	14.723	1189.77	1.29167	up	0.0626525	20.6164	1.96e-94	2.02e-93
Solyc08g078210.3	SL4.0ch08	60151562	60155133	+	Nudix hydrolase 8 (AHRD V3.3 *** A0A2G2XL67_CAPBA)	SG	SG	1.54833	10.0907	420.099	2.32653	up	0.11289	20.6088	2.29e-94	2.35e-93
Solyc05g016460.2	SL4.0ch05	16876973	16888023	-	mediator of RNA polymerase II transcription subunit 23 (AHRD V3.3 *-* A0A2I4G1V6_9ROSI)	SG	SG	3.03433	12.849	640.382	1.71226	up	0.0831252	20.5986	2.82e-94	2.91e-93
Solyc12g010960.2	SL4.0ch12	3870820	3874693	-	2-alkenal reductase (NADP(+)-dependent) (AHRD V3.3 *** A0A2G2WX40_CAPBA)	SG	SG	2.351	15.502	428.962	2.34557	up	0.113874	20.598	2.86e-94	2.94e-93
Solyc10g086380.1	SL4.0ch10	64372035	64373576	+	Transcription factor GRAS (AHRD V3.3 *** A0A200PU13_9MAGN)	GRAS	TF	3.535	15.7027	607.548	1.77794	up	0.0863813	20.5825	3.94e-94	4.05e-93
Solyc11g071800.2	SL4.0ch11	53223971	53228444	-	Strictosidine synthase (AHRD V3.3 *** A0A200Q9R0_9MAGN)	SG	SG	2.65433	13.5107	537.879	1.98497	up	0.0965041	20.5688	5.23e-94	5.37e-93
Solyc04g024340.4	SL4.0ch04	31163161	31171638	+	Acid phosphatase/vanadium-dependent haloperoxidase-related protein (AHRD V3.3 *** F4I989_ARATH)	SG	SG	34.9463	22.2153	1592.94	-1.02416	down	0.0498811	-20.5321	1.11e-93	1.14e-92
Solyc10g009190.1	SL4.0ch10	3063728	3064105	-	glycine-rich protein (AHRD V3.3 *-* AT4G21620.2)	SG	SG	2.24833	35.696	283.562	3.61463	up	0.176135	20.5219	1.37e-93	1.4e-92
Solyc05g006900.2	SL4.0ch05	1548809	1549783	-	glycine-rich protein (AHRD V3.3 *-* AT1G27090.1)	SG	SG	20.3543	57.9333	1596.04	1.13549	up	0.0553332	20.5209	1.4e-93	1.43e-92
Solyc12g017510.2	SL4.0ch12	6816970	6821402	+	RAP domain (AHRD V3.3 *** A0A200Q768_9MAGN)	SG	SG	15.1723	9.03167	1370.91	-1.12056	down	0.0546164	-20.5168	1.52e-93	1.56e-92
Solyc09g083320.1	SL4.0ch09	65100542	65101048	-	PRA1 family protein (AHRD V3.3 *** A0A2G2W0T9_CAPBA)	SG	SG	78.793	47.9613	1476.79	-1.08515	down	0.0529209	-20.5051	1.94e-93	1.98e-92
Solyc06g068910.3	SL4.0ch06	40356349	40359798	+	Receptor-like kinase 1 (AHRD V3.3 *** A0A061FVY1_THECC)	RLK-Pelle_LRR-III	PK	10.7413	5.74133	956.29	-1.27513	down	0.0622244	-20.4924	2.52e-93	2.56e-92
Solyc04g077340.3	SL4.0ch04	60270363	60273458	+	G-type lectin S-receptor-like serine/threonine-protein kinase (AHRD V3.3 *** A0A2G2WZR9_CAPBA)	RLK-Pelle_DLSV	PK	0.25133	5.31333	279.09	4.01654	up	0.196122	20.4798	3.26e-93	3.32e-92
Solyc11g011110.3	SL4.0ch11	4227500	4230670	-	GDSL esterase/lipase (AHRD V3.3 *** A0A1U8GTX9_CAPAN)	SG	SG	6.86	1.715	290.065	-2.37323	down	0.116141	-20.434	8.33e-93	8.46e-92
Solyc08g013900.3	SL4.0ch08	3282865	3288554	-	Plant regulator RWP-RK family protein (AHRD V3.3 *** G7JDS3_MEDTR)	RWP-RK	TF	5.853	16.4797	1780.14	1.12053	up	0.0548497	20.4292	9.2e-93	9.34e-92
Solyc01g081600.3	SL4.0ch01	73376664	73377978	-	Non-specific lipid-transfer protein (AHRD V3.3 *** K4AY52_SOLLC)	SG	SG	10.8443	1.511	211.127	-3.19863	down	0.156604	-20.425	1e-92	1.02e-91
Solyc03g053110.3	SL4.0ch03	18849962	18855448	-	Rhodanese-like domain-containing protein 9, chloroplastic (AHRD V3.3 *** A0A1U8G2H7_CAPAN)	SG	SG	8.02867	29.0147	891.862	1.48415	up	0.0727022	20.4142	1.25e-92	1.27e-91
Solyc06g036100.3	SL4.0ch06	23367414	23369908	-	Transporter arsB (AHRD V3.3 *** A0A2U1Q5Y3_ARTAN)	SG	SG	1.26067	7.99233	403.298	2.29017	up	0.112194	20.4125	1.29e-92	1.31e-91
Solyc01g081300.4	SL4.0ch01	73119146	73126136	+	Phosphoribosylaminoimidazole-succinocarboxamide synthase (AHRD V3.3 *** A0A2G3DIS8_CAPCH)	SG	SG	19.6517	11.3847	1190.69	-1.15762	down	0.0567497	-20.3986	1.72e-92	1.74e-91
Solyc03g121180.4	SL4.0ch03	63799519	63801703	-	GDSL esterase/lipase (AHRD V3.3 *** A0A2G3D0P9_CAPCH)	SG	SG	0.73733	9.321	298.635	3.28388	up	0.161006	20.396	1.81e-92	1.84e-91
Solyc05g008120.4	SL4.0ch05	2580550	2582174	-	DnaJ-like protein subfamily B member 6 (AHRD V3.3 *-* A0A2G3B5R9_CAPCH)	SG	SG	8.49267	1.037	185.928	-3.39442	down	0.166529	-20.3833	2.35e-92	2.38e-91
Solyc05g008230.3	SL4.0ch05	2669704	2674296	-	RING-type E3 ubiquitin transferase (AHRD V3.3 *** A0A2G3B5V3_CAPCH)	SG	SG	9.16767	24.5323	1788.24	1.04997	up	0.0515446	20.3702	3.07e-92	3.1e-91
Solyc03g058390.2	SL4.0ch03	20081936	20083153	-	Eukaryotic translation initiation factor 5B (AHRD V3.3 *-* A0A2G2X5R4_CAPBA)	SG	SG	4.40833	22.0217	657.278	1.95165	up	0.0958505	20.3614	3.68e-92	3.71e-91
Solyc01g008300.2	SL4.0ch01	2352392	2354345	-	HXXXD-type acyl-transferase family protein (AHRD V3.3 *** F4JBC7_ARATH)	SG	SG	28.966	12.8	825.721	-1.54408	down	0.075865	-20.353	4.37e-92	4.4e-91
Solyc10g084940.3	SL4.0ch10	63444916	63446979	-	Protein NRT1/ PTR FAMILY 5.7 (AHRD V3.3 *** A0A2G2YM72_CAPAN)	SG	SG	6.36733	1.88033	344.994	-2.13033	down	0.104704	-20.3462	5.01e-92	5.05e-91
Solyc07g052400.3	SL4.0ch07	60830437	60835435	+	glutamate receptor-like 3.2	SG	SG	1.51433	7.08567	598.642	1.84884	up	0.0908961	20.3402	5.67e-92	5.71e-91
Solyc06g059870.1	SL4.0ch06	35449881	35450081	+	Unknown protein	SG	SG	9.566	91.661	407.513	2.904	up	0.142799	20.3363	6.15e-92	6.18e-91
Solyc12g014600.2	SL4.0ch12	5633762	5638552	-	RNA-binding (RRM/RBD/RNP motifs) family protein (AHRD V3.3 *** F4JFN7_ARATH)	SG	SG	5.989	18.1923	1191.86	1.23576	up	0.060802	20.3244	7.83e-92	7.87e-91
Solyc04g072850.4	SL4.0ch04	57749335	57755754	-	Beta-D-xylosidase (AHRD V3.3 *** H1AC33_SOLLC)	SG	SG	0.25667	4.93167	269.976	3.88063	up	0.191652	20.2483	3.68e-91	3.69e-90
Solyc05g014100.3	SL4.0ch05	7858401	7861339	+	Alpha/beta-Hydrolases superfamily protein (AHRD V3.3 *-* A0A1I9LMK9_ARATH)	SG	SG	3.17267	17.2837	515.655	2.07001	up	0.102235	20.2475	3.74e-91	3.74e-90
Solyc11g066680.1	SL4.0ch11	50477259	50478653	+	Glycosyltransferase (AHRD V3.3 *** A0A288W8G2_GARJA)	SG	SG	4.42667	19.1827	675.152	1.74697	up	0.0862962	20.2439	4.02e-91	4.03e-90
Solyc04g016270.2	SL4.0ch04	7105840	7106265	+	Unknown protein	SG	SG	39.8283	15.1393	551.837	-1.76445	down	0.0873177	-20.2073	8.45e-91	8.45e-90
Solyc08g081610.4	SL4.0ch08	62727639	62729735	+	WRKY family transcription factor (AHRD V3.3 *** A0A178V2E9_ARATH)	WRKY	TF	9.27533	2.20733	287.958	-2.4391	down	0.120724	-20.2039	9.05e-91	9.04e-90
Solyc01g102810.3	SL4.0ch01	83785370	83791556	+	DNA polymerase III subunit gamma/tau (AHRD V3.3 *** A0A2K3P8Q5_TRIPR)	SG	SG	0.52133	3.86267	356.644	2.51197	up	0.124405	20.1919	1.15e-90	1.15e-89
Solyc09g007150.3	SL4.0ch09	793825	797595	+	Glutathione S-transferase (AHRD V3.3 *** A0A200QHH9_9MAGN)	SG	SG	1.72933	13.7123	338.521	2.61257	up	0.129403	20.1894	1.21e-90	1.21e-89
Solyc05g011960.4	SL4.0ch05	5252839	5257422	+	DnaJ domain-containing protein (AHRD V3.3 *-* A0A1Q3CHH1_CEPFO)	SG	SG	1.51267	7.84767	476.57	2.00513	up	0.0993305	20.1865	1.29e-90	1.28e-89
Solyc12g008660.1	SL4.0ch12	2088559	2089776	+	Zinc finger transcription factor 73	C3H	TF	17.006	47.7403	1651.62	1.1209	up	0.0555362	20.1831	1.38e-90	1.37e-89
Solyc12g100120.2	SL4.0ch12	66501985	66507686	+	Proline-tRNA ligase (DUF1680) (AHRD V3.3 *** Q9LXU4_ARATH)	SG	SG	5.493	15.935	1436.6	1.16674	up	0.0578139	20.181	1.44e-90	1.43e-89
Solyc01g106330.3	SL4.0ch01	86565572	86577623	+	Glutamyl-tRNA(Gln) amidotransferase subunit A (AHRD V3.3 *** A0A2U1LC75_ARTAN)	SG	SG	2.09467	9.604	549.048	1.82499	up	0.090437	20.1797	1.48e-90	1.47e-89
Solyc09g092110.4	SL4.0ch09	67357795	67358480	+	Light-regulated protein (AHRD V3.3 *** A0A2G3CRI7_CAPCH)	SG	SG	1.14367	31.9	278.055	4.43929	up	0.220014	20.1773	1.55e-90	1.54e-89
Solyc08g007920.2	SL4.0ch08	2433507	2435254	+	SUN-like protein 19	SG	SG	10.527	1.762	210.629	-2.96007	down	0.146792	-20.1651	1.98e-90	1.97e-89
Solyc10g081730.2	SL4.0ch10	61856601	61860435	-	Protein WVD2-like 1 (AHRD V3.3 *** A0A2G3AVM2_CAPCH)	SG	SG	5.25333	18.632	835.468	1.45893	up	0.0723705	20.1591	2.24e-90	2.22e-89
Solyc04g079060.3	SL4.0ch04	61623208	61629572	-	Serine carboxypeptidase (AHRD V3.3 *** A0A2K3MSK4_TRIPR)	SG	SG	8.60467	26.2763	1238.94	1.23659	up	0.0613742	20.1484	2.78e-90	2.75e-89
Solyc11g072860.2	SL4.0ch11	54108366	54108677	+	Histone H4 (AHRD V3.3 *-* F2E7L1_HORVV)	SG	SG	21.8483	86.289	694.843	1.61621	up	0.0802665	20.1355	3.61e-90	3.57e-89
Solyc03g082640.3	SL4.0ch03	47123046	47124470	+	P-loop containing nucleoside triphosphate hydrolases superfamily protein (AHRD V3.3 *** A0A2U1NSJ9_ARTAN)	SG	SG	27.8003	16.5563	1359.08	-1.11527	down	0.0554057	-20.1291	4.1e-90	4.06e-89
Solyc09g098100.4	SL4.0ch09	68046661	68058424	-	NB-LRR tospovirus immune receptor (AHRD V3.3 *** A0A221IWV2_SOLPN)	SG	SG	1.86067	6.76933	777.34	1.49282	up	0.0742546	20.1041	6.8e-90	6.72e-89
Solyc08g079890.2	SL4.0ch08	61426962	61429202	+	Subtilisin-like protease (AHRD V3.3 *** Q9LWA3_SOLLC)	SG	SG	7.083	2.79033	520.363	-1.71887	down	0.0855402	-20.0943	8.28e-90	8.18e-89
Solyc03g116390.4	SL4.0ch03	60313911	60314778	-	Late embryogenesis abundant protein Dc3 (AHRD V3.3 *** A0A1U8FUJ0_CAPAN)	SG	SG	26.195	10.881	683.022	-1.63297	down	0.081364	-20.0699	1.35e-89	1.33e-88
Solyc08g068610.3	SL4.0ch08	55836822	55838978	-	Serine decarboxylase (AHRD V3.3 *** A0A2G2W5V8_CAPBA)	SG	SG	25.9877	16.6367	1679.32	-1.01615	down	0.0506357	-20.0679	1.41e-89	1.39e-88
Solyc10g086060.2	SL4.0ch10	64175102	64178445	-	SUN-like protein 30	SG	SG	11.341	30.5143	1691.44	1.0589	up	0.052838	20.0405	2.44e-89	2.41e-88
Solyc02g066950.4	SL4.0ch02	35217370	35229447	+	Alpha-amylase isozyme 2A (AHRD V3.3 *** A0A2G3A5T2_CAPAN)	SG	SG	0.94833	5.77167	404.528	2.2379	up	0.111672	20.04	2.47e-89	2.43e-88
Solyc12g017480.3	SL4.0ch12	6800674	6804343	+	Plant intracellular Ras-group-related LRR protein (AHRD V3.3 *** A0A2R6R402_ACTCH)	SG	SG	17.8227	7.98633	660.443	-1.52626	down	0.0762354	-20.0204	3.66e-89	3.6e-88
Solyc03g062830.3	SL4.0ch03	28348026	28359893	-	Nudix hydrolase (AHRD V3.3 *** A0A2U1N6R0_ARTAN)	SG	SG	36.113	22.107	1723.84	-1.07821	down	0.0539197	-19.9965	5.91e-89	5.8e-88
Solyc09g018460.1	SL4.0ch09	15007201	15008703	-	GRAS5	GRAS	TF	10.629	4.39967	529.895	-1.64448	down	0.0822498	-19.9937	6.25e-89	6.13e-88
Solyc09g064270.3	SL4.0ch09	57543036	57553882	-	Receptor-like serine/threonine-protein kinase ALE2 (AHRD V3.3 *** A0A1U8E4M9_CAPAN)	RLK-Pelle_Extensin	PK	2.49233	9.45533	716.413	1.55625	up	0.0778747	19.9841	7.58e-89	7.43e-88
Solyc04g051820.4	SL4.0ch04	50359364	50361404	+	sorbin/SH3 domain protein (AHRD V3.3 *** AT5G09960.3)	SG	SG	128.934	82.084	2534.89	-1.01916	down	0.0510351	-19.9697	1.01e-88	9.9e-88
Solyc03g096040.3	SL4.0ch03	52430196	52431921	+	1-Cys peroxiredoxin (AHRD V3.3 *** A0A2I4FQD8_9ROSI)	SG	SG	22.974	10.5557	638.554	-1.49095	down	0.0746727	-19.9665	1.08e-88	1.05e-87
Solyc06g068620.3	SL4.0ch06	40172593	40173447	-	elongation factor (AHRD V3.3 *-* AT5G43150.1)	SG	SG	1.17167	20.2657	260.983	3.74203	up	0.187661	19.9404	1.82e-88	1.77e-87
Solyc12g015740.2	SL4.0ch12	5746126	5749238	-	Transmembrane emp24 domain-containing protein p24beta2 (AHRD V3.3 *** A0A2G2ZY86_CAPAN)	SG	SG	34.9843	22.597	1643.91	-1.00236	down	0.0502801	-19.9355	2e-88	1.95e-87
Solyc02g091860.3	SL4.0ch02	51137176	51142035	+	Receptor kinase (AHRD V3.3 *** D9IAP8_GOSHI)	RLK-Pelle_LRR-III	PK	0.80867	4.84367	406.099	2.21905	up	0.111411	19.9177	2.86e-88	2.78e-87
Solyc02g079920.3	SL4.0ch02	42295832	42297962	-	Zinc finger, C2H2 (AHRD V3.3 *** A0A2U1PE02_ARTAN)	C2H2	TF	7.03133	2.229	368.877	-2.03352	down	0.102115	-19.914	3.08e-88	2.99e-87
Solyc06g072880.2	SL4.0ch06	42604532	42606001	-	Glycosyltransferase (AHRD V3.3 *** A0A2G3CA94_CAPCH)	SG	SG	12.326	5.44933	611.059	-1.54609	down	0.077695	-19.8995	4.11e-88	4e-87
Solyc03g081330.1	SL4.0ch03	46759989	46760267	-	Avr9/Cf-9 rapidly elicited protein (AHRD V3.3 -** AT5G54165.1)	SG	SG	47.988	16.8533	427.751	-1.88243	down	0.0946197	-19.8947	4.52e-88	4.39e-87
Solyc02g080540.1	SL4.0ch02	42730559	42731692	+	ATP synthase gamma chain, chloroplastic (AHRD V3.3 *** A0A2G3D743_CAPCH)	SG	SG	0.24233	14.3483	323.121	5.48458	up	0.275913	19.878	6.31e-88	6.13e-87
Solyc02g082480.3	SL4.0ch02	44178589	44183375	-	glutamate receptor-like 3.5	SG	SG	3.38533	11.2463	1061.91	1.36258	up	0.0686378	19.8518	1.06e-87	1.03e-86
Solyc04g049720.4	SL4.0ch04	42462234	42467309	+	Leukotriene A-4 hydrolase-like protein (AHRD V3.3 *** A0A1U8ELP4_CAPAN)	SG	SG	2.352	11.15	535.785	1.87729	up	0.0945885	19.8469	1.17e-87	1.13e-86
Solyc03g114237.1	SL4.0ch03	58673979	58677777	-	Basic helix-loop-helix (BHLH) DNA-binding superfamily protein (AHRD V3.3 *** A0A2U1KIU4_ARTAN)	SG	SG	43.324	4.99133	846.674	-3.47819	down	0.175261	-19.8458	1.2e-87	1.16e-86
Solyc06g076260.3	SL4.0ch06	45059473	45063877	-	Rab5-interacting family protein (AHRD V3.3 *** A0A2U1Q422_ARTAN)	SG	SG	53.837	34.1347	1677.91	-1.02616	down	0.0517131	-19.8434	1.26e-87	1.21e-86
Solyc02g078040.3	SL4.0ch02	40842394	40843535	-	Pistil-specific extensin-like protein (AHRD V3.3 *-* A0A2G3A881_CAPAN)	SG	SG	0.16767	25.459	503.742	6.88048	up	0.346858	19.8366	1.44e-87	1.39e-86
Solyc10g050440.2	SL4.0ch10	48738866	48740524	-	Unknown protein	SG	SG	2.09133	18.0787	307.362	2.73853	up	0.138166	19.8206	1.98e-87	1.91e-86
Solyc09g007280.4	SL4.0ch09	891252	900813	+	Leucine-rich repeat protein kinase family protein (AHRD V3.3 *** A0A2U1Q5J5_ARTAN)	RLK-Pelle_LRR-I-1	PK	0.54433	4.49933	318.714	2.66977	up	0.134733	19.8152	2.2e-87	2.12e-86
Solyc06g050130.3	SL4.0ch06	30210760	30217033	-	Alpha-galactosidase (AHRD V3.3 *** K4C5G0_SOLLC)	SG	SG	7.29333	22.3707	1076.45	1.24642	up	0.0629202	19.8095	2.46e-87	2.37e-86
Solyc03g112590.4	SL4.0ch03	57403959	57414466	-	Cell division cycle protein 48-like protein (AHRD V3.3 *** A0A2G3CYA7_CAPCH)	SG	SG	7.16667	20.396	1619.24	1.13599	up	0.0573476	19.8089	2.5e-87	2.4e-86
Solyc09g098000.4	SL4.0ch09	67985560	67987253	+	NAD(P)-linked oxidoreductase, aldo/keto reductase family protein (AHRD V3.3 *** A0A1Y1HY98_KLENI)	SG	SG	14.574	6.06567	531.432	-1.63741	down	0.0826817	-19.8038	2.76e-87	2.65e-86
Solyc01g108440.2	SL4.0ch01	88085214	88086499	-	Herbivore elicitor-regulated 1 (AHRD V3.3 *** S5ZR43_NICAT)	SG	SG	22.291	12.217	1025.91	-1.23366	down	0.0624001	-19.7701	5.38e-87	5.17e-86
Solyc10g005840.4	SL4.0ch10	537348	542266	+	Farnesyl pyrophosphate synthase (AHRD V3.3 *** S4S9J9_MANIN)	SG	SG	10.4283	33.711	948.556	1.32157	up	0.0668717	19.7628	6.22e-87	5.97e-86
Solyc02g079240.1	SL4.0ch02	41833996	41834235	-	Unknown protein	SG	SG	40.888	9.11967	289.259	-2.53589	down	0.128341	-19.759	6.71e-87	6.43e-86
Solyc03g117800.4	SL4.0ch03	61280649	61284990	+	Protein ECERIFERUM 3 (AHRD V3.3 *** A0A2G2WQK1_CAPBA)	SG	SG	0.409	4.97767	271.846	3.22209	up	0.163192	19.7442	9e-87	8.62e-86
Solyc01g109080.3	SL4.0ch01	88461813	88482836	+	Serine/threonine-protein kinase SMG1 (AHRD V3.3 *** A0A2K3NMP5_TRIPR)	SG	SG	1.319	3.92067	1263.99	1.19814	up	0.060709	19.7358	1.06e-86	1.02e-85
Solyc03g078640.1	SL4.0ch03	45791092	45792546	-	cell wall integrity/stress response component-like protein (AHRD V3.3 *-* AT4G39840.1)	SG	SG	4.33567	17.355	649.408	1.62981	up	0.0826571	19.7178	1.52e-86	1.45e-85
Solyc01g079200.4	SL4.0ch01	70863795	70866932	-	gibberellin 2-oxidase 3	SG	SG	4.76333	20.2083	606.002	1.71318	up	0.0869179	19.7103	1.76e-86	1.68e-85
Solyc01g060240.4	SL4.0ch01	63110194	63112657	+	Unknown protein	SG	SG	112.644	70.6257	2043.43	-1.04069	down	0.052837	-19.6963	2.32e-86	2.21e-85
Solyc06g005560.4	SL4.0ch06	609375	612532	-	expansin9	SG	SG	9.565	30.4817	956.087	1.30112	up	0.06607	19.693	2.48e-86	2.36e-85
Solyc02g077360.1	SL4.0ch02	40306239	40307015	+	Ethylene Response Factor B.2	AP2/ERF-ERF	TF	22.7293	9.86833	593.008	-1.57459	down	0.0799679	-19.6902	2.61e-86	2.49e-85
Solyc08g080480.3	SL4.0ch08	61876427	61878828	+	2S sulfur-rich seed storage protein 2-like (AHRD V3.3 *** XP_004245641.1)	SG	SG	23.7143	10.4167	674.646	-1.55211	down	0.0788756	-19.678	3.33e-86	3.17e-85
Solyc01g111890.3	SL4.0ch01	90408721	90416514	-	F-box/LRR-repeat protein 10 (AHRD V3.3 *** A0A2G2W9S0_CAPBA)	SG	SG	9.245	25.6917	1775.19	1.10119	up	0.0559967	19.6653	4.27e-86	4.06e-85
Solyc11g005080.1	SL4.0ch11	80894	82921	+	Protein TolB (AHRD V3.3 *** A0A1J3FFV4_NOCCA)	SG	SG	4.901	16.2163	888.946	1.35518	up	0.0689245	19.6618	4.58e-86	4.36e-85
Solyc10g084630.2	SL4.0ch10	63234177	63236793	-	RNA binding protein (AHRD V3.3 *** B6U487_MAIZE)	SG	SG	45.3013	26.646	1106.29	-1.13588	down	0.0578017	-19.6513	5.64e-86	5.35e-85
Solyc01g008400.3	SL4.0ch01	2433344	2440084	+	Unknown protein	SG	SG	62.9457	35.5473	1238.48	-1.19423	down	0.0607729	-19.6506	5.71e-86	5.42e-85
Solyc05g052970.4	SL4.0ch05	62532135	62537900	+	S-adenosyl-L-methionine-dependent methyltransferases superfamily protein (AHRD V3.3 *** A0A2U1PR33_ARTAN)	SG	SG	9.29767	24.2007	1815.94	1.01056	up	0.0514389	19.6458	6.28e-86	5.96e-85
Solyc09g011490.3	SL4.0ch09	4857023	4858045	-	Glutathione S-transferase (AHRD V3.3 *** C0LF68_CAPAN)	SG	SG	59.7157	36.7267	1953.96	-1.06737	down	0.054343	-19.6414	6.85e-86	6.49e-85
Solyc12g015830.1	SL4.0ch12	5840227	5840697	+	BolA protein (AHRD V3.3 *-* A0A200RAI6_9MAGN)	SG	SG	52.9757	26.0713	865.493	-1.39889	down	0.0712489	-19.6339	7.94e-86	7.52e-85
Solyc12g005180.2	SL4.0ch12	137104	142646	-	Chloroplast lipocalin (AHRD V3.3 *** Q38JB4_SOLTU)	SG	SG	10.6053	32.3563	1123.47	1.23861	up	0.0631416	19.6164	1.12e-85	1.06e-84
Solyc03g111800.2	SL4.0ch03	56834720	56837037	-	Leucine-rich repeat receptor-like kinase (AHRD V3.3 *** A0A0M3L7B4_SOLLC)	RLK-Pelle_LRR-XI-2	PK	1.41367	7.982	413.167	2.12871	up	0.108558	19.6091	1.29e-85	1.22e-84
Solyc01g102570.4	SL4.0ch01	83623511	83624819	-	Eukaryotic translation initiation factor 3 subunit C (AHRD V3.3 *-* A0A2G3BUN7_CAPCH)	SG	SG	11.5577	36.3177	1058.26	1.28086	up	0.0653292	19.6062	1.37e-85	1.29e-84
Solyc01g111260.2	SL4.0ch01	89921640	89923187	+	1-phosphatidylinositol phosphodiesterase (AHRD V3.3 *** A0A1J3JKG9_NOCCA)	SG	SG	7.68567	24.5433	981.219	1.30599	up	0.0666557	19.5931	1.77e-85	1.67e-84
Solyc11g008680.2	SL4.0ch11	2889963	2894374	+	Acyl-[acyl-carrier-protein] desaturase (AHRD V3.3 *** A0A2G3B0E0_CAPCH)	SG	SG	16.701	8.593	852.974	-1.33045	down	0.0679668	-19.575	2.53e-85	2.38e-84
Solyc09g089650.1	SL4.0ch09	65516143	65516493	-	hypothetical protein (AHRD V3.3 *** AT1G04330.1)	SG	SG	84.088	40.9093	1021.38	-1.40373	down	0.0717115	-19.5747	2.54e-85	2.4e-84
Solyc01g098560.3	SL4.0ch01	81307989	81311984	+	Sugar facilitator protein 8	SG	SG	2.63833	12.1333	536.4	1.83019	up	0.0934994	19.5744	2.56e-85	2.41e-84
Solyc07g062520.3	SL4.0ch07	65064947	65068818	+	Cytochrome (AHRD V3.3 *** A0A2G2WF27_CAPBA)	SG	SG	2.50167	11.2657	538.549	1.79968	up	0.0919826	19.5654	3.05e-85	2.87e-84
Solyc08g080490.3	SL4.0ch08	61881251	61882545	+	2S albumin (AHRD V3.3 *-* B6EU55_BEREX)	SG	SG	16.3153	5.21033	361.425	-2.01148	down	0.102831	-19.5611	3.32e-85	3.12e-84
Solyc03g119150.4	SL4.0ch03	62293929	62295434	+	Peptidylprolyl isomerase (AHRD V3.3 *** A0A2G3D014_CAPCH)	SG	SG	0.33333	12.2453	292.756	4.8389	up	0.247893	19.5201	7.41e-85	6.96e-84
Solyc08g077730.3	SL4.0ch08	59730412	59734791	-	phosphatidylinositol 4-phosphate 5-kinase 4-like (AHRD V3.3 *** A0A2I4G100_9ROSI)	SG	SG	8.83367	24.513	1599.13	1.10124	up	0.0564399	19.5118	8.72e-85	8.19e-84
Solyc06g054250.4	SL4.0ch06	34867765	34873446	+	5'-nucleotidase surE-like protein (AHRD V3.3 *** A0A2K3MS27_TRIPR)	SG	SG	4.79333	19.5457	668.935	1.66418	up	0.0853075	19.508	9.39e-85	8.82e-84
Solyc05g005940.3	SL4.0ch05	759327	762652	-	Protein NRT1/ PTR FAMILY 1.2 (AHRD V3.3 *** A0A1J3DU78_NOCCA)	SG	SG	0.30633	4.00033	262.287	3.34117	up	0.171343	19.4999	1.1e-84	1.03e-83
Solyc01g005470.3	SL4.0ch01	336620	338923	-	protein PLANT CADMIUM RESISTANCE 2-like (AHRD V3.3 *** A0A1U8ETE7_CAPAN)	SG	SG	170.806	62.493	4132.25	-1.81797	down	0.0933224	-19.4806	1.6e-84	1.5e-83
Solyc09g074475.1	SL4.0ch09	62486971	62487820	+	Unknown protein	SG	SG	47.2467	14.089	324.329	-2.11714	down	0.108704	-19.4761	1.75e-84	1.64e-83
Solyc08g074390.3	SL4.0ch08	56616531	56620073	-	Glucan endo-1,3-beta-glucosidase 5 (AHRD V3.3 *** A0A1U8GSD0_CAPAN)	SG	SG	0.364	4.03233	274.151	3.09701	up	0.159333	19.4373	3.73e-84	3.49e-83
Solyc01g010860.3	SL4.0ch01	6333734	6338148	+	Sphinganine C(4)-monooxygenase 1 (AHRD V3.3 *** A0A2G3DFM4_CAPCH)	SG	SG	22.045	13.581	1344.98	-1.06827	down	0.0549983	-19.4237	4.86e-84	4.54e-83
Solyc05g052100.3	SL4.0ch05	61815111	61820524	-	Glutamate dehydrogenase (AHRD V3.3 *** A0A1U8GQ51_CAPAN)	SG	SG	1.32867	9.355	333.566	2.44293	up	0.125808	19.418	5.44e-84	5.08e-83
Solyc05g025820.4	SL4.0ch05	37099239	37101167	-	Protein kinase superfamily protein (AHRD V3.3 *** A0A2U1QC97_ARTAN)	RLK-Pelle_RLCK-VIIa-2	PK	14.7723	7.269	703.561	-1.39473	down	0.0718476	-19.4123	6.07e-84	5.66e-83
Solyc04g007540.3	SL4.0ch04	1267162	1271057	-	Protein DETOXIFICATION (AHRD V3.3 *** A0A218W6C6_PUNGR)	SG	SG	1.68033	10.397	394.721	2.25473	up	0.116365	19.3764	1.22e-83	1.14e-82
Solyc09g098030.4	SL4.0ch09	67999414	68001512	+	Geraniol 8-hydroxylase (AHRD V3.3 *** A0A2G3CQY8_CAPCH)	SG	SG	4.30367	15.6753	729.584	1.49609	up	0.0772707	19.3617	1.63e-83	1.51e-82
Solyc05g015370.3	SL4.0ch05	10492600	10494747	+	DNA-binding HORMA (AHRD V3.3 *-* A0A200QG98_9MAGN)	SG	SG	26.3503	10.8667	581.428	-1.65151	down	0.0853969	-19.3393	2.51e-83	2.33e-82
Solyc04g050040.3	SL4.0ch04	44461329	44482755	-	Mitochondrial substrate carrier family protein (AHRD V3.3 *** Q8VZP7_ARATH)	SG	SG	6.68133	17.9497	1603.31	1.05355	up	0.0545204	19.3239	3.38e-83	3.13e-82
Solyc05g010000.1	SL4.0ch05	4246199	4246504	+	Protein IDA (AHRD V3.3 *** A0A2G3B6Q4_CAPCH)	SG	SG	234.783	48.595	2095.12	-2.63738	down	0.136487	-19.3233	3.42e-83	3.17e-82
Solyc10g085850.1	SL4.0ch10	64055194	64055370	+	TPSI1 protein (AHRD V3.3 *** Q41336_SOLLC)	SG	SG	9.76967	81.5047	324.381	2.69513	up	0.139478	19.323	3.44e-83	3.19e-82
Solyc02g071380.2	SL4.0ch02	38865306	38870356	-	2-oxoglutarate (2OG) and Fe(II)-dependent oxygenase superfamily protein (AHRD V3.3 *** F4I629_ARATH)	SG	SG	0.85767	8.809	271.197	2.99633	up	0.155218	19.304	4.97e-83	4.6e-82
Solyc06g063230.3	SL4.0ch06	37584279	37588881	+	WD repeat protein (AHRD V3.3 *** AT1G73090.1)	SG	SG	2.91467	13.945	484.252	1.89279	up	0.0981018	19.2941	6.02e-83	5.57e-82
Solyc01g073860.3	SL4.0ch01	73634336	73635103	-	Cysteine/Histidine-rich C1 domain family protein (AHRD V3.3 *** Q9SL28_ARATH)	SG	SG	10.0207	2.10633	224.789	-2.6162	down	0.1356	-19.2936	6.08e-83	5.63e-82
Solyc10g005040.4	SL4.0ch10	64720356	64721374	+	Late embryogenesis abundant (LEA) hydroxyproline-rich glycoprotein family (AHRD V3.3 *** Q9C568_ARATH)	SG	SG	16.6783	7.04033	523.548	-1.61577	down	0.0837801	-19.2859	7.06e-83	6.52e-82
Solyc08g048390.3	SL4.0ch08	12654662	12655825	-	TCP transcription factor 24	TCP	TF	9.178	29.441	934.312	1.31199	up	0.068029	19.2858	7.07e-83	6.53e-82
Solyc11g045160.3	SL4.0ch11	30280032	30323063	-	Vacuolar protein sorting-associated protein, putative (DUF1162) (AHRD V3.3 *** A0A1P8BEF0_ARATH)	SG	SG	1.01067	3.86733	778.435	1.56507	up	0.0811726	19.2808	7.79e-83	7.19e-82
Solyc05g053100.3	SL4.0ch05	62610944	62618676	+	Dihydrolipoyl dehydrogenase-like protein (AHRD V3.3 *** A0A2K3PDU3_TRIPR)	SG	SG	2.45133	10.1887	577.488	1.68365	up	0.0873795	19.2682	9.92e-83	9.15e-82
Solyc06g082910.3	SL4.0ch06	46115577	46119431	+	Formin-like protein (AHRD V3.3 *** A0A2G3CBV0_CAPCH)	SG	SG	0.17333	3.62	244.038	4.04354	up	0.209897	19.2645	1.07e-82	9.84e-82
Solyc01g065500.3	SL4.0ch01	64511731	64515144	-	C2 calcium/lipid-binding plant phosphoribosyltransferase family protein (AHRD V3.3 *** A0A061EZM2_THECC)	SG	SG	0.616	4.24967	334.788	2.41124	up	0.125182	19.2618	1.12e-82	1.03e-81
Solyc08g077140.1	SL4.0ch08	59157726	59158538	+	Pentatricopeptide repeat-containing protein, chloroplastic (AHRD V3.3 *-* A0A2G3AFE9_CAPAN)	SG	SG	22.5257	10.2983	622.982	-1.49576	down	0.077666	-19.2588	1.19e-82	1.1e-81
Solyc12g094650.3	SL4.0ch12	64301014	64303874	-	Transmembrane protein, putative (DUF594) (AHRD V3.3 *-* Q9FHI2_ARATH)	SG	SG	5.319	16.4597	994.98	1.25886	up	0.0654147	19.2442	1.58e-82	1.45e-81
Solyc04g071970.4	SL4.0ch04	56789079	56794194	-	Low affinity potassium transport system protein (AHRD V3.3 *** Q8L8X4_ARATH)	SG	SG	8.946	26.951	1036.09	1.2223	up	0.0635274	19.2405	1.7e-82	1.56e-81
Solyc06g066470.4	SL4.0ch06	39361426	39366600	-	Poly(A) polymerase (AHRD V3.3 *** A0A2U1LQ18_ARTAN)	SG	SG	8.02967	23.297	1197.74	1.16444	up	0.0605565	19.2289	2.12e-82	1.95e-81
Solyc02g063420.3	SL4.0ch02	33531783	33532826	+	Hydroxyproline-rich glycoprotein family protein (AHRD V3.3 *** A0A2U1M3E1_ARTAN)	SG	SG	6.64767	0.369	150.574	-4.52924	down	0.235656	-19.2197	2.53e-82	2.32e-81
Solyc02g014460.4	SL4.0ch02	15469004	15472219	-	DNA damage-binding protein CMR1 (AHRD V3.3 *** R4XC35_TAPDE)	SG	SG	9.25967	3.95833	546.51	-1.59867	down	0.0831798	-19.2195	2.54e-82	2.33e-81
Solyc02g086456.1	SL4.0ch02	47147335	47147981	+	titin isoform X6 (AHRD V3.3 *-* XP_010316304.1)	SG	SG	1.41333	22.3353	245.768	3.62464	up	0.188886	19.1896	4.52e-82	4.14e-81
Solyc08g005800.4	SL4.0ch08	638747	643670	+	Pectin acetylesterase (AHRD V3.3 *** A0A1U8F2I8_CAPAN)	SG	SG	10.3457	29.828	1394.47	1.15313	up	0.0601228	19.1796	5.48e-82	5.01e-81
Solyc03g026110.4	SL4.0ch03	3504661	3508609	-	SUN-like protein 8	SG	SG	2.95767	11.627	615.943	1.60353	up	0.0836295	19.1742	6.08e-82	5.56e-81
Solyc10g083700.4	SL4.0ch10	62627417	62629307	-	Cytochrome P450 (AHRD V3.3 *** Q8H0I8_PETHY)	SG	SG	4.36833	15.5263	724.244	1.45968	up	0.0761311	19.1733	6.19e-82	5.65e-81
Solyc04g076550.3	SL4.0ch04	59444303	59459615	-	HYPERSENSITIVE TO PI STARVATION 4 (AHRD V3.3 *-* AT1G58250.1)	SG	SG	0.97633	7.882	304.116	2.65016	up	0.138224	19.173	6.23e-82	5.69e-81
Solyc05g009310.3	SL4.0ch05	3490063	3492184	+	Zinc finger protein CONSTANS-LIKE 7 (AHRD V3.3 *** A0A2G2VK65_CAPBA)	C2C2-CO-like	TF	0.43667	7.782	245.662	3.79284	up	0.197839	19.1714	6.42e-82	5.86e-81
Solyc08g048290.4	SL4.0ch08	13834187	13837343	-	inositol transporter 2	SG	SG	4.79767	16.978	806.239	1.45387	up	0.0758515	19.1674	6.93e-82	6.32e-81
Solyc02g067870.3	SL4.0ch02	35982581	35983798	-	chalcone isomerase	SG	SG	5.756	0.45867	150.38	-4.02814	down	0.210193	-19.164	7.4e-82	6.74e-81
Solyc08g078230.4	SL4.0ch08	60169923	60178687	+	Zinc ion binding protein (AHRD V3.3 *** F4JTW1_ARATH)	SG	SG	4.12767	11.4617	1352.84	1.10183	up	0.0575199	19.1556	8.69e-82	7.91e-81
Solyc12g042470.2	SL4.0ch12	57401753	57405333	+	Non-functional NADPH-dependent codeinone reductase 2 (AHRD V3.3 *** A0A2G2YQM6_CAPAN)	SG	SG	1.56933	12.7373	313.677	2.66326	up	0.13905	19.1532	9.1e-82	8.28e-81
Solyc12g068070.2	SL4.0ch12	29044901	29049218	-	Filament-like plant protein 3 (AHRD V3.3 *** A0A314LEB5_NICAT)	SG	SG	5.108	15.1527	1230.19	1.20142	up	0.0627675	19.1408	1.16e-81	1.05e-80
Solyc02g082740.1	SL4.0ch02	44390019	44390591	+	Dirigent protein (AHRD V3.3 *** K4BAE4_SOLLC)	SG	SG	1.64167	20.529	252.133	3.27546	up	0.171182	19.1344	1.31e-81	1.19e-80
Solyc04g072260.3	SL4.0ch04	57192705	57230141	-	Midasin (AHRD V3.3 *** A0A2G2ZQ87_CAPAN)	SG	SG	1.34433	3.59233	1578.43	1.04509	up	0.0547107	19.1021	2.43e-81	2.2e-80
Solyc03g045140.4	SL4.0ch03	10902808	10910290	-	Cyclopropane-fatty-acyl-phospholipid synthase (AHRD V3.3 *** A0A2U1PIS2_ARTAN)	SG	SG	2.16533	0.065	162.082	-5.46468	down	0.28642	-19.0793	3.75e-81	3.4e-80
Solyc09g014480.3	SL4.0ch09	6100579	6101586	-	Polygalacturonase inhibiting protein (AHRD V3.3 *** D7RJV7_CAPAN)	SG	SG	0.42567	11.995	245.565	4.43677	up	0.23284	19.055	5.97e-81	5.4e-80
Solyc01g007130.3	SL4.0ch01	1683917	1687589	+	Receptor protein kinase (AHRD V3.3 *** A0A2R6R7M6_ACTCH)	RLK-Pelle_LRR-IX	PK	0.73267	4.45867	371.712	2.2365	up	0.117408	19.0489	6.71e-81	6.06e-80
Solyc08g075560.1	SL4.0ch08	57840886	57841154	-	Unknown protein	SG	SG	27.2177	1.80167	147.454	-4.27119	down	0.224297	-19.0425	7.58e-81	6.85e-80
Solyc03g005520.1	SL4.0ch03	401637	402272	+	Ethylene-responsive transcription factor 1B (AHRD V3.3 *** A0A2G2WWE4_CAPBA)	AP2/ERF-ERF	TF	10.54	1.78133	190.522	-2.93852	down	0.154382	-19.034	8.91e-81	8.05e-80
Solyc02g090430.3	SL4.0ch02	50032816	50037885	+	MAP kinase kinase kinase 20	STE_STE11	PK	0.96767	5.73433	376.621	2.19208	up	0.115168	19.0337	8.98e-81	8.11e-80
Solyc02g078530.3	SL4.0ch02	41180944	41185997	+	Protein kinase domain (AHRD V3.3 *** A0A200PQT3_9MAGN)	RLK-Pelle_DLSV	PK	19.1297	11.971	1382.72	-1.0454	down	0.0549522	-19.0238	1.08e-80	9.77e-80
Solyc12g005150.2	SL4.0ch12	125392	129205	-	Pollen Ole e 1 allergen and extensin family protein (AHRD V3.3 *** A0A2U1LZ35_ARTAN),Pfam:PF01190	SG	SG	29.752	77.1263	1938.44	1.00287	up	0.0527251	19.0207	1.15e-80	1.04e-79
Solyc10g051110.1	SL4.0ch10	50518404	50525973	-	Protein TIC 62, chloroplastic (AHRD V3.3 *** A0A2G2VT80_CAPBA)	SG	SG	1.51033	7.38233	471.166	1.9282	up	0.101484	19.0001	1.7e-80	1.53e-79
Solyc07g054760.1	SL4.0ch07	62898334	62898585	-	Wound-responsive family protein (AHRD V3.3 *** A0A2K3L288_TRIPR)	SG	SG	125.497	64.5903	1111.8	-1.32402	down	0.0697309	-18.9876	2.16e-80	1.94e-79
Solyc07g027020.4	SL4.0ch07	33479242	33484414	-	Proline-rich receptor-like protein kinase PERK13 (AHRD V3.3 *** A0A1U8GM75_CAPAN)	RLK-Pelle_PERK-2	PK	5.63967	15.7313	1268.06	1.1077	up	0.0583578	18.9811	2.44e-80	2.19e-79
Solyc00g500353.1	SL4.0ch00	7792148	7794788	+	Phenylalanine ammonia-lyase (AHRD V3.3 *** A0A2G2VZP0_CAPBA)	SG	SG	2.436	9.99233	606.152	1.65895	up	0.0874166	18.9775	2.62e-80	2.35e-79
Solyc09g065240.3	SL4.0ch09	59397125	59399091	-	Patatin (AHRD V3.3 *** A0A2G3CVC2_CAPCH)	SG	SG	0.31033	6.91567	237.384	4.13639	up	0.218073	18.9679	3.14e-80	2.81e-79
Solyc09g072560.4	SL4.0ch09	61241190	61243351	-	11S globulin seed storage protein 2 (AHRD V3.3 *** A0A2G2X5V4_CAPBA)	SG	SG	7.53333	2.88267	436.794	-1.75838	down	0.0927442	-18.9595	3.69e-80	3.3e-79
Solyc12g098720.3	SL4.0ch12	65665219	65668683	+	V-type proton ATPase subunit e1 (AHRD V3.3 *** A0A1J3HC60_NOCCA)	SG	SG	56.405	30.9273	1242	-1.23537	down	0.0651723	-18.9554	3.98e-80	3.56e-79
Solyc06g068270.3	SL4.0ch06	39941855	39943940	-	2-oxoglutarate (2OG) and Fe(II)-dependent oxygenase superfamily protein (AHRD V3.3 *** Q9XIA5_ARATH)	SG	SG	5.75867	20.619	716.428	1.47014	up	0.0775662	18.9534	4.14e-80	3.7e-79
Solyc03g118060.3	SL4.0ch03	61495312	61496153	-	NFU1 iron-sulfur cluster protein (AHRD V3.3 *** AT5G07330.1)	SG	SG	10.005	0.38467	150.157	-5.08982	down	0.268799	-18.9354	5.83e-80	5.21e-79
Solyc11g013330.3	SL4.0ch11	6396856	6398776	+	BPS1-like protein (AHRD V3.3 *** AT1G22030.1)	SG	SG	10.5927	4.29567	467.223	-1.67242	down	0.0883341	-18.9329	6.11e-80	5.45e-79
Solyc12g016220.3	SL4.0ch12	6445182	6458902	+	Disease resistance protein (AHRD V3.3 *-* A0A2U1P003_ARTAN)	SG	SG	0.619	3.407	428.689	2.0942	up	0.110779	18.9042	1.05e-79	9.37e-79
Solyc12g087895.1	SL4.0ch12	62960664	62962396	-	Myc-type, basic helix-loop-helix (BHLH) domain-containing protein (AHRD V3.3 *-* A0A2U1NNA1_ARTAN)	SG	SG	8.61333	34.0573	587.555	1.6151	up	0.0854588	18.8991	1.16e-79	1.03e-78
Solyc09g008175.1	SL4.0ch09	1646559	1646945	-	SAUR-like auxin-responsive protein family (AHRD V3.3 *** A0A2U1NT85_ARTAN)	SG	SG	21.6713	5.247	250.31	-2.4193	down	0.128018	-18.8981	1.18e-79	1.05e-78
Solyc12g007300.1	SL4.0ch12	1703802	1704509	+	B3 domain plant protein (AHRD V3.3 *-* G7IYP2_MEDTR)	B3	TF	20.0317	8.34667	471.188	-1.63577	down	0.0865698	-18.8954	1.24e-79	1.11e-78
Solyc03g117330.4	SL4.0ch03	60935820	60940822	+	Proline-tRNA ligase (AHRD V3.3 *** X8JBM9_9HOMO)	SG	SG	7.76233	23.1447	1142.07	1.20855	up	0.0639617	18.8949	1.26e-79	1.12e-78
Solyc01g006880.4	SL4.0ch01	1449635	1464284	+	Histone-lysine N-methyltransferase ATXR7 (AHRD V3.3 *-* A0A2G3AXS4_CAPCH)	SET	TR	2.26633	6.759	1080.76	1.20684	up	0.0638721	18.8946	1.26e-79	1.12e-78
Solyc01g005550.3	SL4.0ch01	395748	398893	+	DUF239 domain-containing protein/DUF4409 domain-containing protein (AHRD V3.3 *** A0A1Q3BKR6_CEPFO)	SG	SG	4.45833	14.8757	833.775	1.36814	up	0.0724114	18.894	1.28e-79	1.14e-78
Solyc02g090930.3	SL4.0ch02	50437961	50442388	-	Lipase (AHRD V3.3 *** A0A200QYW4_9MAGN)	SG	SG	0.70333	6.97533	264.708	2.94402	up	0.155877	18.8869	1.46e-79	1.3e-78
Solyc03g123710.3	SL4.0ch03	64919684	64920237	-	Unknown protein	SG	SG	37.9947	15.8733	606.776	-1.62454	down	0.0861284	-18.8619	2.35e-79	2.08e-78
Solyc07g007240.3	SL4.0ch07	1956598	1957613	+	Metallocarboxypeptidase inhibitor (AHRD V3.3 *** A0A2G3BXM1_CAPCH)	SG	SG	68.1327	33.8993	1238.62	-1.37399	down	0.0728748	-18.8541	2.72e-79	2.41e-78
Solyc12g037970.2	SL4.0ch12	47850564	47853624	+	Peptidyl-tRNA hydrolase (AHRD V3.3 *** A0A200Q3I5_9MAGN)	SG	SG	33.4907	21.324	1375.6	-1.02031	down	0.0542127	-18.8205	5.13e-79	4.55e-78
Solyc04g049680.2	SL4.0ch04	42099275	42100506	-	Pseudo-response regulator (AHRD V3.3 *-* X5I0R0_IPONI)	SG	SG	14.2857	49.3613	939.219	1.41407	up	0.0751418	18.8186	5.31e-79	4.7e-78
Solyc07g025400.4	SL4.0ch07	28190526	28191011	+	Unknown protein	SG	SG	129.006	78.1443	1180.39	-1.09385	down	0.058136	-18.8153	5.66e-79	5e-78
Solyc12g009730.3	SL4.0ch12	3012923	3015683	+	receptor-like protein 12 (AHRD V3.3 *** A0A1S4DP57_TOBAC)	SG	SG	0.17667	4.33833	235.267	4.2202	up	0.224327	18.8127	5.94e-79	5.25e-78
Solyc12g036800.1	SL4.0ch12	47006461	47009811	+	Receptor like protein (AHRD V3.3 *-* A2V882_TOBAC)	SG	SG	29.8783	97.147	949.726	1.32751	up	0.0705751	18.8099	6.26e-79	5.53e-78
Solyc12g010920.2	SL4.0ch12	3854406	3855511	+	Oleosin (AHRD V3.3 *** A0A2G2YTI7_CAPAN)	SG	SG	21.64	9.26067	497.067	-1.59635	down	0.0849194	-18.7985	7.77e-79	6.87e-78
Solyc01g090740.3	SL4.0ch01	76625684	76627185	-	zinc ion-binding protein (AHRD V3.3 *** AT3G60520.1)	SG	SG	3.468	22.2363	359.684	2.30557	up	0.12279	18.7765	1.18e-78	1.04e-77
Solyc12g099190.1	SL4.0ch12	65957702	65958229	+	Pectinesterase inhibitor (AHRD V3.3 *** A0A2U1NF42_ARTAN)	SG	SG	22.251	83.648	1155.83	1.54355	up	0.0822437	18.7679	1.38e-78	1.22e-77
Solyc11g011230.3	SL4.0ch11	4315409	4318030	+	F-box domain-containing protein/FBD domain-containing protein (AHRD V3.3 *** A0A1Q3BUG5_CEPFO)	SG	SG	2.66633	12.1183	487.137	1.80793	up	0.0964273	18.7492	1.97e-78	1.73e-77
Solyc09g098120.3	SL4.0ch09	68079248	68080835	+	DUF1264 domain-containing protein (AHRD V3.3 *** A0A1Q3BQQ5_CEPFO)	SG	SG	25.5267	13.932	900.44	-1.24031	down	0.0662448	-18.7231	3.21e-78	2.82e-77
Solyc04g008770.3	SL4.0ch04	2444581	2448433	+	Mitochondrial intermembrane space import and assembly protein 40 (AHRD V3.3 *** A0A1J3K9V4_NOCCA)	SG	SG	39.2857	19.9127	693.882	-1.3494	down	0.0721111	-18.7128	3.9e-78	3.42e-77
Solyc08g074720.2	SL4.0ch08	56978034	56978722	+	Late embryogenesis abundant protein Lea5 (AHRD V3.3 *** A0A1J3FNN3_NOCCA)	SG	SG	10.9737	1.42667	161.985	-3.30395	down	0.176587	-18.71	4.1e-78	3.6e-77
Solyc04g074870.3	SL4.0ch04	58765590	58768423	+	Purine permease 3 (AHRD V3.3 *** A0A1U8GDH3_CAPAN),Pfam:PF16913	SG	SG	9.15	27.309	1031.64	1.20787	up	0.0646905	18.6715	8.45e-78	7.39e-77
Solyc08g082780.2	SL4.0ch08	63623501	63624357	-	Unknown protein	SG	SG	21.7507	4.12667	196.832	-2.7538	down	0.147512	-18.6683	8.97e-78	7.84e-77
Solyc07g049670.4	SL4.0ch07	59946626	59948281	+	Alcohol acyl transferase (AHRD V3.3 *** Q6QLX5_PYRCO)	SG	SG	14.6923	7.72333	820.566	-1.29218	down	0.0692381	-18.6628	9.93e-78	8.68e-77
Solyc12g094690.1	SL4.0ch12	64325990	64326550	+	RING/U-box superfamily protein (AHRD V3.3 *** A0A2U1LI04_ARTAN)	SG	SG	16.8433	0.16067	239.11	-7.00346	down	0.375329	-18.6595	1.06e-77	9.23e-77
Solyc03g025320.4	SL4.0ch03	2737253	2740321	-	HXXXD-type acyl-transferase family protein (AHRD V3.3 *** A0A2U1MK89_ARTAN)	SG	SG	7.942	24.8063	1110.7	1.27487	up	0.06836	18.6493	1.28e-77	1.12e-76
Solyc08g059710.4	SL4.0ch08	42882701	42885916	-	EEIG1/EHBP1 N-terminal domain-containing protein (AHRD V3.3 *** A0A2U1Q5Z2_ARTAN)	SG	SG	7.41467	2.63133	417.868	-1.85944	down	0.0997504	-18.6409	1.5e-77	1.31e-76
Solyc08g076720.4	SL4.0ch08	58773564	58783252	-	ABC transporter B family member 2 (AHRD V3.3 *** A0A2G2XLV4_CAPBA)	SG	SG	4.595	12.6647	1458.1	1.09345	up	0.0586921	18.6303	1.83e-77	1.59e-76
Solyc03g083360.3	SL4.0ch03	47767982	47771306	-	Pectinesterase (AHRD V3.3 *** A0A2G3CX60_CAPCH)	SG	SG	2.317	9.587	533.522	1.67718	up	0.0900507	18.6249	2.02e-77	1.76e-76
Solyc12g098790.1	SL4.0ch12	65708785	65709012	-	Unknown protein	SG	SG	0.97967	66.701	301.191	5.70902	up	0.306584	18.6214	2.16e-77	1.88e-76
Solyc08g067340.4	SL4.0ch08	54493277	54495578	+	WRKY transcription factor 46	WRKY	TF	23.351	13.1183	1009.67	-1.20022	down	0.0644784	-18.6144	2.46e-77	2.14e-76
Solyc04g077640.4	SL4.0ch04	60568787	60571840	+	Serine carboxypeptidase (AHRD V3.3 *** A0A2K3MSK4_TRIPR)	SG	SG	4.108	0.751	189.849	-2.81984	down	0.151611	-18.5992	3.26e-77	2.84e-76
Solyc06g064980.3	SL4.0ch06	38167868	38169689	+	GDSL esterase/lipase 5-like (AHRD V3.3 *** A0A1U8FAQ0_CAPAN)	SG	SG	10.3423	3.94	461.13	-1.75401	down	0.0945439	-18.5523	7.81e-77	6.78e-76
Solyc06g066100.3	SL4.0ch06	39075900	39079511	-	DNA/RNA-binding protein Alba-like (AHRD V3.3 *** A0A200QVB2_9MAGN)	SG	SG	63.8657	41.0917	1993.57	-1.00409	down	0.0541534	-18.5416	9.53e-77	8.27e-76
Solyc03g093360.3	SL4.0ch03	49187900	49189139	+	PLAT/LH2 domain (AHRD V3.3 *** A0A200QDT2_9MAGN)	SG	SG	17.997	48.7317	1270.7	1.06799	up	0.0576052	18.5399	9.84e-77	8.54e-76
Solyc03g081240.3	SL4.0ch03	46704175	46709293	-	Two-component response regulator-like APRR9 (AHRD V3.3 *** A0A2G2X7Z8_CAPBA)	Pseudo ARR-B	TR	5.347	15.052	1231.92	1.1218	up	0.0605517	18.5263	1.27e-76	1.1e-75
Solyc09g014910.4	SL4.0ch09	7188595	7190326	-	Protein LURP-one-related 15 (AHRD V3.3 *** A0A1U8E7M0_CAPAN)	SG	SG	16.546	4.61933	296.197	-2.22715	down	0.120271	-18.5178	1.48e-76	1.28e-75
Solyc11g069990.2	SL4.0ch11	52635554	52643198	-	I2C5	SG	SG	0.078	1.43733	223.508	3.81533	up	0.206565	18.4704	3.57e-76	3.08e-75
Solyc04g072630.4	SL4.0ch04	57535034	57546619	+	sporulation-specific protein (AHRD V3.3 *** AT1G22060.2)	SG	SG	0.67033	2.83333	510.864	1.70939	up	0.0925859	18.4627	4.12e-76	3.55e-75
Solyc04g009790.4	SL4.0ch04	3126412	3136448	-	Protein DETOXIFICATION (AHRD V3.3 *-* A0A0K9R7X2_SPIOL)	SG	SG	0.549	3.35233	351.28	2.23222	up	0.121008	18.4469	5.52e-76	4.76e-75
Solyc01g008670.4	SL4.0ch01	2677495	2680640	-	Cytochrome (AHRD V3.3 *** A0A1U8F0H8_CAPAN)	SG	SG	1.09067	7.82667	302.742	2.47147	up	0.133981	18.4464	5.57e-76	4.8e-75
Solyc07g018190.4	SL4.0ch07	9767834	9771613	-	Leucine-rich receptor-like kinase family protein (AHRD V3.3 *** G7KRB1_MEDTR)	RLK-Pelle_LRR-XII-1	PK	2.297	8.003	699.96	1.42704	up	0.077392	18.4391	6.38e-76	5.49e-75
Solyc02g069450.3	SL4.0ch02	37352849	37353807	-	Photosystem I reaction center subunit III, chloroplastic (AHRD V3.3 *** A0A1U8FJA0_CAPAN)	SG	SG	0.621	11.953	220.294	3.89252	up	0.211361	18.4164	9.7e-76	8.34e-75
Solyc11g030730.2	SL4.0ch11	22215680	22217247	-	Cytochrome P450 (AHRD V3.3 *-* A0A200Q069_9MAGN)	SG	SG	5.342	18.0347	730.176	1.38656	up	0.0753098	18.4114	1.06e-75	9.13e-75
Solyc01g097860.4	SL4.0ch01	80814414	80822006	-	myelin-associated oligodendrocyte basic protein (AHRD V3.3 *-* AT1G54520.1)	SG	SG	4.34967	16.8153	605.912	1.57633	up	0.0856878	18.3961	1.41e-75	1.21e-74
Solyc11g011300.2	SL4.0ch11	4371494	4379326	+	Rhamnogalacturonate lyase (AHRD V3.3 *** A0A200QXQ6_9MAGN)	SG	SG	10.0793	5.06867	771.537	-1.36032	down	0.0739555	-18.3938	1.47e-75	1.26e-74
Solyc03g114350.1	SL4.0ch03	58777848	58778717	+	DUF1645 family protein (AHRD V3.3 *** G7J5G5_MEDTR)	SG	SG	29.523	16.9717	932.559	-1.16849	down	0.0635287	-18.3931	1.49e-75	1.28e-74
Solyc09g074840.4	SL4.0ch09	62880806	62886359	+	kinetochore protein (AHRD V3.3 *-* AT1G02960.5)	SG	SG	2.93033	12.7943	501.036	1.76056	up	0.0957344	18.39	1.58e-75	1.35e-74
Solyc08g080050.4	SL4.0ch08	61497076	61501636	+	PGR5-like protein 1A, chloroplastic (AHRD V3.3 *** A0A2G3AE69_CAPAN)	SG	SG	0.90633	8.694	252.499	2.89516	up	0.15745	18.3878	1.64e-75	1.4e-74
Solyc02g082070.4	SL4.0ch02	43791526	43794310	+	Cytochrome 71AV8 (AHRD V3.3 *** A0A2G2XFF3_CAPBA)	SG	SG	2.10933	8.625	568.904	1.66276	up	0.0904665	18.3799	1.9e-75	1.63e-74
Solyc12g057160.1	SL4.0ch12	62843422	62843820	+	Unknown protein	SG	SG	118.401	76.1117	1776.52	-1.01003	down	0.0549706	-18.3741	2.12e-75	1.81e-74
Solyc07g008140.3	SL4.0ch07	2823941	2825425	-	Umecyanin (AHRD V3.3 *-* A0A2G2WBI2_CAPBA)	SG	SG	40.3167	24.9903	1392.88	-1.05916	down	0.0576512	-18.3719	2.2e-75	1.88e-74
Solyc04g077360.3	SL4.0ch04	60275661	60278720	+	G-type lectin S-receptor-like serine/threonine-protein kinase (AHRD V3.3 *** A0A2G2WZY5_CAPBA)	RLK-Pelle_DLSV	PK	1.63833	7.51867	472.963	1.82504	up	0.0993651	18.367	2.41e-75	2.06e-74
Solyc05g053930.4	SL4.0ch05	63338260	63341432	+	Protein kinase APK1B, chloroplastic (AHRD V3.3 *** A0A1U8E7T5_CAPAN)	RLK-Pelle_RLCK-VIIa-2	PK	9.835	26.4977	1252.18	1.05971	up	0.0577474	18.3508	3.25e-75	2.77e-74
Solyc02g014130.3	SL4.0ch02	13996858	14001418	-	ENHANCER OF AG-4 protein 2-like (AHRD V3.3 *** A0A2I4ED54_9ROSI)	SG	SG	4.20467	14.2787	846.151	1.3894	up	0.0757422	18.3439	3.7e-75	3.14e-74
Solyc10g081910.2	SL4.0ch10	61958578	61962156	+	Receptor-like kinase (AHRD V3.3 *** A0A2R6Q427_ACTCH)	RLK-Pelle_LRR-IX	PK	0.16233	3.27033	218.292	3.95795	up	0.215834	18.3379	4.12e-75	3.5e-74
Solyc04g081530.1	SL4.0ch04	63448355	63448822	+	Chaperone protein DnaJ (AHRD V3.3 *** A0A2G3CQH5_CAPCH)	SG	SG	49.565	27.8827	836.398	-1.19923	down	0.0654935	-18.3107	6.8e-75	5.76e-74
Solyc06g048700.1	SL4.0ch06	29185226	29185459	-	Unknown protein	SG	SG	25.2527	4.10133	167.133	-2.9929	down	0.163481	-18.3073	7.23e-75	6.13e-74
Solyc03g078300.3	SL4.0ch03	44876698	44880723	+	NBS-LRR resistance protein (AHRD V3.3 *** A0A2K3NU03_TRIPR)	SG	SG	1.919	6.78767	725.086	1.44766	up	0.0790795	18.3064	7.36e-75	6.23e-74
Solyc07g048090.2	SL4.0ch07	59163903	59164601	-	Fasciclin-like arabinogalactan protein 7 (AHRD V3.3 *** A0A2G2Z2X7_CAPAN)	SG	SG	16.2343	50.1533	966.426	1.25259	up	0.0684304	18.3046	7.6e-75	6.43e-74
Solyc12g088850.1	SL4.0ch12	63626660	63626953	+	EF-hand domain (AHRD V3.3 *** A0A200QZ93_9MAGN)	SG	SG	48.81	17.0617	458.416	-1.87594	down	0.102506	-18.3007	8.17e-75	6.91e-74
Solyc05g024260.3	SL4.0ch05	31084389	31087031	+	Bidirectional sugar transporter SWEET (AHRD V3.3 *** A0A2G3C5C6_CAPCH)	SG	SG	15.6803	42.7907	1580.07	1.0804	up	0.05907	18.2901	9.92e-75	8.38e-74
Solyc06g075030.1	SL4.0ch06	44217926	44219263	+	Protein kinase domain (AHRD V3.3 *** A0A200QI14_9MAGN)	RLK-Pelle_LysM	PK	19.299	11.0833	936.895	-1.16861	down	0.0639358	-18.2779	1.24e-74	1.05e-73
Solyc11g010280.1	SL4.0ch11	3387853	3388044	+	Unknown protein	SG	SG	9.744	69.1143	305.192	2.45871	up	0.134528	18.2765	1.27e-74	1.07e-73
Solyc03g114720.3	SL4.0ch03	59046219	59052779	+	bHLH transcription factor 023	bHLH	TF	4.93367	14.4553	1037.02	1.18043	up	0.0645922	18.2752	1.3e-74	1.1e-73
Solyc07g025510.4	SL4.0ch07	28971528	28973938	+	Tetraspanin-2 (AHRD V3.3 *** A0A2G3BC56_CAPCH)	SG	SG	2.385	14.2723	355.889	2.20614	up	0.120801	18.2626	1.64e-74	1.39e-73
Solyc12g056850.2	SL4.0ch12	62535719	62540160	-	Chaperone protein DnaJ (AHRD V3.3 *** A0A1J3GRV8_NOCCA)	SG	SG	19.4267	9.95467	823.65	-1.33228	down	0.0729583	-18.2608	1.7e-74	1.43e-73
Solyc06g005000.3	SL4.0ch06	25371	29681	+	RBR-type E3 ubiquitin transferase (AHRD V3.3 *** A0A2I4EHJ4_9ROSI)	SG	SG	0.706	6.36333	255.645	2.79377	up	0.15303	18.2563	1.84e-74	1.55e-73
Solyc03g033795.1	SL4.0ch03	5269986	5270468	+	AAA-ATPase At3g50940-like (AHRD V3.3 *-* A0A2I4EX93_9ROSI)	SG	SG	33.427	15.5407	551.64	-1.47576	down	0.0808366	-18.2561	1.85e-74	1.56e-73
Solyc04g009020.4	SL4.0ch04	2624057	2629836	+	High chlorophyll fluorescent 107 (AHRD V3.3 *** F4J3Z3_ARATH)	SG	SG	0.388	3.91933	244.038	2.96246	up	0.162453	18.2358	2.68e-74	2.25e-73
Solyc01g108120.3	SL4.0ch01	87786565	87790583	+	B3 domain-containing protein (AHRD V3.3 *** A0A1U8HM78_CAPAN)	B3	TF	27.7633	17.6127	1276.07	-1.02879	down	0.0564315	-18.2307	2.94e-74	2.47e-73
Solyc08g062570.1	SL4.0ch08	49587830	49588246	+	Glutathione S-transferase (AHRD V3.3 *-* A0A200QSE6_9MAGN)	SG	SG	2.52	26.5037	241.175	3.03376	up	0.166451	18.2262	3.2e-74	2.68e-73
Solyc10g006330.3	SL4.0ch10	855027	857875	+	protein PLASTID MOVEMENT IMPAIRED 1 (AHRD V3.3 *** A0A2I4GWL2_9ROSI)	SG	SG	0.13067	3.915	226.003	4.52266	up	0.248171	18.224	3.33e-74	2.79e-73
Solyc08g067630.3	SL4.0ch08	54741551	54742564	+	histone deacetylase-like protein (AHRD V3.3 *** AT2G25625.2)	SG	SG	56.898	15.0093	1281.3	-2.29071	down	0.125715	-18.2215	3.48e-74	2.92e-73
Solyc01g010290.4	SL4.0ch01	5111545	5116036	-	Ureide permease (AHRD V3.3 *** A0A2R6PBP7_ACTCH)	SG	SG	5.14433	15.1407	1022.03	1.18946	up	0.0653238	18.2087	4.4e-74	3.68e-73
Solyc03g096760.1	SL4.0ch03	53680411	53680749	-	Protein RESPONSE TO LOW SULFUR 2 (AHRD V3.3 *-* LSU2_ARATH)	SG	SG	14.8597	1.27067	134.978	-3.8917	down	0.213739	-18.2077	4.48e-74	3.75e-73
Solyc08g077260.3	SL4.0ch08	59291230	59294363	+	Vacuolar protein sorting-associated protein 55-like protein (AHRD V3.3 *** A0A1U8GR21_CAPAN)	SG	SG	37.0563	23.3527	1299.38	-1.03523	down	0.0569191	-18.1877	6.46e-74	5.39e-73
Solyc01g091130.4	SL4.0ch01	77078560	77082669	-	Nitroreductase family protein (AHRD V3.3 *** A0A2K3NXL4_TRIPR)	SG	SG	8.122	3.79967	561.269	-1.47137	down	0.0809296	-18.1808	7.32e-74	6.1e-73
Solyc05g008360.1	SL4.0ch05	2767080	2767513	+	Mediator of RNA polymerase II transcription subunit (AHRD V3.3 *** Q9ZU37_ARATH)	SG	SG	22.3483	6.86867	301.756	-2.07389	down	0.114102	-18.1757	8.04e-74	6.7e-73
Solyc05g051220.3	SL4.0ch05	60870571	60882549	-	Potassium channel GORK (AHRD V3.3 *** A0A1U8GYE0_CAPAN)	SG	SG	2.12367	0.454	207.422	-2.58974	down	0.142591	-18.1621	1.03e-73	8.57e-73
Solyc04g005020.3	SL4.0ch04	41457	42946	-	Transducin/WD40 repeat-like superfamily protein (AHRD V3.3 *** A0A2U1QGB4_ARTAN)	SG	SG	6.919	2.22833	307.193	-2.00493	down	0.11045	-18.1524	1.23e-73	1.02e-72
Solyc10g011660.3	SL4.0ch10	3693816	3697888	-	Auxin-responsive GH3 family protein (AHRD V3.3 *** A0A2U1NZC8_ARTAN)	SG	SG	0.52	5.48	239.208	3.03552	up	0.167264	18.148	1.33e-73	1.11e-72
Solyc10g078470.2	SL4.0ch10	59403149	59404897	-	Tryptophan/tyrosine permease (AHRD V3.3 *** A0A1P8B1H3_ARATH)	SG	SG	1.40933	8.70233	329.217	2.25347	up	0.124184	18.1462	1.38e-73	1.14e-72
Solyc12g005040.2	SL4.0ch12	32806	33827	+	Calcium-dependent protein kinase (AHRD V3.3 *-* Q9XER6_SOLTU)	SG	SG	12.8053	40.2233	871.254	1.28148	up	0.0706254	18.1447	1.41e-73	1.17e-72
Solyc03g044910.1	SL4.0ch03	10187985	10188848	+	Elongation of fatty acids protein 3-like (AHRD V3.3 *** A0A1U8GG41_CAPAN)	SG	SG	20.466	53.6083	1344.63	1.02084	up	0.0563166	18.1269	1.95e-73	1.62e-72
Solyc05g052680.1	SL4.0ch05	62285843	62287216	-	HXXXD-type acyl-transferase family protein (AHRD V3.3 *** V5PZN5_9CARY)	SG	SG	3.64633	0.22667	131.92	-4.43467	down	0.244714	-18.1219	2.14e-73	1.77e-72
Solyc05g006050.3	SL4.0ch05	830890	834175	-	cyclinD1_1	SG	SG	2.26867	9.818	492.549	1.75187	up	0.0968185	18.0944	3.53e-73	2.92e-72
Solyc01g074000.3	SL4.0ch01	73767133	73767773	-	Histone H3 (AHRD V3.3 *** D8L9K7_WHEAT)	SG	SG	6.46933	28.7293	462.284	1.78614	up	0.0987752	18.0828	4.35e-73	3.59e-72
Solyc12g010900.1	SL4.0ch12	3846191	3848359	+	F-box protein MAX2 (AHRD V3.3 *** A0A2G2X2R2_CAPBA)	SG	SG	8.44567	22.8147	1421.73	1.06034	up	0.058642	18.0815	4.46e-73	3.68e-72
Solyc08g065970.3	SL4.0ch08	52466174	52471637	+	RNA polymerase sigma factor (AHRD V3.3 *** E4MW42_EUTHA)	SG	SG	0.57567	5.69933	248.843	2.94602	up	0.163029	18.0704	5.45e-73	4.49e-72
Solyc07g064970.4	SL4.0ch07	66743591	66748594	+	65-kDa microtubule-associated protein 1-like (AHRD V3.3 *** Q9FEV9_TOBAC),Pfam:PF03999	SG	SG	8.15667	21.864	1428.56	1.05481	up	0.0583938	18.0638	6.15e-73	5.06e-72
Solyc11g069810.3	SL4.0ch11	52498418	52507330	-	Cysteine proteinases superfamily protein (AHRD V3.3 *** A0A2U1LH85_ARTAN)	SG	SG	19.7313	11.5233	965.167	-1.14623	down	0.0634612	-18.0618	6.37e-73	5.24e-72
Solyc12g014440.2	SL4.0ch12	5447273	5452217	-	BNR/Asp-box repeat family protein (AHRD V3.3 *** A0A2U1NQE8_ARTAN)	SG	SG	4.821	15.935	795.999	1.35345	up	0.0749588	18.0559	7.09e-73	5.83e-72
Solyc05g053330.3	SL4.0ch05	62837968	62839803	+	Transcription factor (AHRD V3.3 *** A0A2G3CHW7_CAPCH)	MYB	TF	6.977	1.696	229.234	-2.41711	down	0.133934	-18.047	8.34e-73	6.85e-72
Solyc07g041320.3	SL4.0ch07	52171710	52174461	-	Paired amphipathic helix Sin3-like protein (AHRD V3.3 *-* A0A178WJA6_ARATH)	Others	TR	48.4607	0.06233	775.14	-9.90116	down	0.548637	-18.0468	8.35e-73	6.86e-72
Solyc08g081160.3	SL4.0ch08	62355476	62359363	-	DUF3741 domain-containing protein/DUF4378 domain-containing protein (AHRD V3.3 *-* A0A1Q3CNJ4_CEPFO)	SG	SG	0.425	4.37867	268.275	2.97636	up	0.165135	18.0238	1.27e-72	1.04e-71
Solyc03g119750.4	SL4.0ch03	62743439	62749104	-	polarity axis stabilization protein (AHRD V3.3 *** AT1G73930.2)	SG	SG	2.58267	8.73067	755.243	1.38267	up	0.0767334	18.0191	1.38e-72	1.13e-71
Solyc04g007490.3	SL4.0ch04	1197536	1202222	-	Disease resistance protein (AHRD V3.3 *** A0A2U1N8H9_ARTAN)	SG	SG	3.958	10.834	1258.61	1.08028	up	0.0599583	18.0171	1.43e-72	1.17e-71
Solyc12g099500.2	SL4.0ch12	66155862	66156221	-	transmembrane protein (AHRD V3.3 -** AT3G06890.1)	SG	SG	76.6183	43.6633	998.945	-1.18124	down	0.0656218	-18.0007	1.92e-72	1.57e-71
Solyc01g059860.3	SL4.0ch01	62089254	62098031	-	MAP kinase kinase kinase 3	TKL_CTR1-DRK-2	PK	4.01333	11.409	1095.71	1.13574	up	0.063112	17.9957	2.11e-72	1.72e-71
Solyc08g080310.2	SL4.0ch08	61728033	61729511	+	Protein DETOXIFICATION (AHRD V3.3 *** A0A2I4EM57_9ROSI)	SG	SG	4.17633	0.74367	176.6	-2.86209	down	0.159171	-17.9813	2.73e-72	2.22e-71
Solyc09g005120.3	SL4.0ch09	73461	78846	-	DnaJ protein ERDJ3A (AHRD V3.3 *** A0A2G2VZ69_CAPBA)	SG	SG	13.0457	7.943	1053.6	-1.0881	down	0.0605559	-17.9685	3.44e-72	2.79e-71
Solyc03g114750.3	SL4.0ch03	59075666	59078391	-	18S pre-ribosomal assembly protein gar2-like protein (AHRD V3.3 --* NP_178475.2)	SG	SG	15.6963	8.012	716.039	-1.34101	down	0.0746432	-17.9656	3.62e-72	2.94e-71
Solyc05g055010.4	SL4.0ch05	64170670	64174436	-	RNA-binding protein 42 (AHRD V3.3 *** A0A2I4E3H6_9ROSI)	SG	SG	21.738	11.4387	864.976	-1.30333	down	0.0725581	-17.9625	3.83e-72	3.11e-71
Solyc10g006300.4	SL4.0ch10	836673	841336	+	Purple acid phosphatase (AHRD V3.3 *** A0A2G2YIL1_CAPAN)	SG	SG	0.62033	7.432	224.238	3.21975	up	0.179294	17.9579	4.16e-72	3.37e-71
Solyc03g096840.4	SL4.0ch03	53787961	53790200	-	hypothetical protein (AHRD V3.3 *** AT5G17165.1)	SG	SG	40.9203	107.544	2104.09	1.02695	up	0.0572125	17.9497	4.83e-72	3.91e-71
Solyc06g065040.4	SL4.0ch06	38195609	38200350	+	bHLH transcription factor 086	SG	SG	17.3387	9.422	778.003	-1.24958	down	0.0696413	-17.9431	5.43e-72	4.4e-71
Solyc06g054540.3	SL4.0ch06	35084450	35089043	-	E3 ubiquitin-protein ligase MIEL1-like (AHRD V3.3 *** A0A1S4BAM5_TOBAC)	SG	SG	1.63567	9.78367	330.232	2.20662	up	0.12298	17.9429	5.45e-72	4.41e-71
Solyc10g006820.4	SL4.0ch10	1141391	1152887	-	Myosin-2 (AHRD V3.3 *** A0A2G2V352_CAPBA)	SG	SG	0.82	3.74667	446.784	1.82644	up	0.101872	17.9288	7.02e-72	5.68e-71
Solyc03g114820.3	SL4.0ch03	59116478	59118360	-	Adenine nucleotide alpha hydrolases-like superfamily protein (AHRD V3.3 *** Q9M9P7_ARATH)	SG	SG	2.68333	16.9937	315.992	2.29325	up	0.128257	17.88	1.69e-71	1.36e-70
Solyc02g089150.4	SL4.0ch02	49068287	49070586	+	PI-PLC X domain-containing protein (AHRD V3.3 *** A0A1U8FSV1_CAPAN)	SG	SG	6.26967	19.6183	821.232	1.27312	up	0.0712905	17.8582	2.5e-71	2.01e-70
Solyc03g007980.1	SL4.0ch03	2490038	2491033	-	Site-determining protein (AHRD V3.3 *** A0A2I4HG12_9ROSI)	SG	SG	28.7747	16.9533	1048.37	-1.12984	down	0.063296	-17.8501	2.88e-71	2.32e-70
Solyc02g072260.4	SL4.0ch02	39571632	39574069	+	Rho termination factor (AHRD V3.3 *** A0A200QXF1_9MAGN)	SG	SG	16.194	7.56267	557.511	-1.47319	down	0.0826747	-17.8191	5.03e-71	4.04e-70
Solyc12g013500.2	SL4.0ch12	4413719	4416013	-	hypothetical protein (AHRD V3.3 *-* AT3G13677.3)	SG	SG	28.7293	17.9743	1080.83	-1.04546	down	0.0586743	-17.818	5.12e-71	4.12e-70
Solyc07g006110.4	SL4.0ch07	947096	951218	+	Protein kinase domain (AHRD V3.3 *** A0A200QGH1_9MAGN)	RLK-Pelle_LRR-II	PK	0.352	4.72467	212.699	3.37959	up	0.189729	17.8128	5.63e-71	4.52e-70
Solyc12g098620.2	SL4.0ch12	65596235	65598884	+	bHLH transcription factor 072	bHLH	TF	10.449	4.49333	439.749	-1.58621	down	0.089103	-17.802	6.82e-71	5.47e-70
Solyc08g083240.3	SL4.0ch08	63904794	63907075	-	SUN-like protein 24	SG	SG	2.78433	0.309	137.005	-3.54783	down	0.199371	-17.7951	7.71e-71	6.18e-70
Solyc06g083060.4	SL4.0ch06	46182909	46186841	-	MIP18 family protein (AHRD V3.3 *** A0A2G3CCB8_CAPCH)	SG	SG	39.252	23.884	1047.05	-1.08769	down	0.0611274	-17.7938	7.89e-71	6.32e-70
Solyc12g007140.3	SL4.0ch12	1583721	1588955	-	hypothetical protein (AHRD V3.3 *-* AT5G42710.2)	SG	SG	2.137	7.93933	571.886	1.527	up	0.0858476	17.7874	8.85e-71	7.09e-70
Solyc08g082060.3	SL4.0ch08	63084123	63088795	+	Protein trichome birefringence-like 25 (AHRD V3.3 *** A0A2G3DB46_CAPCH)	SG	SG	1.70133	7.96267	413.068	1.85559	up	0.104524	17.7529	1.64e-70	1.31e-69
Solyc04g007060.4	SL4.0ch04	809958	814678	+	Disease resistance protein (AHRD V3.3 *** A0A2U1N8H9_ARTAN)	SG	SG	5.31933	14.0587	1267.38	1.0336	up	0.0582596	17.7412	2.02e-70	1.61e-69
Solyc03g096800.4	SL4.0ch03	53729895	53740403	+	membrane protein of ER body-like protein (AHRD V3.3 *-* A0A2I4FK95_9ROSI)	SG	SG	0.253	2.71233	226.545	3.05678	up	0.172519	17.7185	3.02e-70	2.41e-69
Solyc12g008320.2	SL4.0ch12	1784113	1787515	+	Sugar transporter protein 18	SG	SG	3.60367	0.55333	156.74	-3.09528	down	0.174751	-17.7126	3.35e-70	2.68e-69
Solyc03g093400.2	SL4.0ch03	49251072	49254837	+	Sugar transporter protein 15	SG	SG	3.89533	12.8107	777.027	1.34191	up	0.0757816	17.7075	3.67e-70	2.93e-69
Solyc09g075730.3	SL4.0ch09	63563550	63568352	+	Leucine-rich repeat protein kinase family protein (AHRD V3.3 *** A0A0K9NJV0_ZOSMR)	SG	SG	6.54133	2.866	489.61	-1.55745	down	0.0879787	-17.7026	4e-70	3.19e-69
Solyc03g115220.4	SL4.0ch03	59425138	59430565	-	Flavonoid 3'-monooxygenase (AHRD V3.3 *** A0A2G2WR53_CAPBA)	SG	SG	1.54267	8.29	356.776	2.04863	up	0.115792	17.6923	4.81e-70	3.83e-69
Solyc12g006530.2	SL4.0ch12	1047030	1055582	+	Terpene cyclase/mutase family member (AHRD V3.3 *** A0A2G3BN05_CAPCH)	SG	SG	0.28067	3.52833	212.137	3.28118	up	0.18547	17.6912	4.9e-70	3.9e-69
Solyc01g009380.3	SL4.0ch01	3515667	3535115	+	Nicalin (AHRD V3.3 *** A0A1Q3D0I4_CEPFO)	SG	SG	11.9287	7.42667	1054.83	-1.05168	down	0.0594598	-17.6872	5.26e-70	4.18e-69
Solyc03g078570.3	SL4.0ch03	45710408	45712971	-	Rab family GTPase (AHRD V3.3 *** A0A1Y1IFP9_KLENI)	SG	SG	5.595	1.17533	193.437	-2.61135	down	0.147744	-17.6748	6.56e-70	5.21e-69
Solyc02g093980.3	SL4.0ch02	52748596	52755104	+	Nucleolar-like protein (AHRD V3.3 *-* F4J3H8_ARATH)	SG	SG	0.656	3.55667	343.387	2.07395	up	0.117529	17.6463	1.09e-69	8.62e-69
Solyc12g017530.1	SL4.0ch12	6840184	6840477	+	Unknown protein	SG	SG	97.2393	52.3243	1017.96	-1.26254	down	0.0715843	-17.6371	1.28e-69	1.01e-68
Solyc02g078860.3	SL4.0ch02	41481726	41485115	-	PAP-specific phosphatase HAL2-like (AHRD V3.3 *** A0A1U8FL20_CAPAN)	SG	SG	3.75933	13.0683	633.298	1.42738	up	0.0810164	17.6184	1.78e-69	1.41e-68
Solyc09g015010.2	SL4.0ch09	7453250	7462908	-	Gag-asp_proteas domain-containing protein (AHRD V3.3 *-* A0A1Q3CQ35_CEPFO)	SG	SG	0.837	0.10767	143.733	-3.33065	down	0.189121	-17.6112	2.02e-69	1.6e-68
Solyc03g121720.2	SL4.0ch03	64232785	64238365	+	Glyoxylate reductase 2 (AHRD V3.3 *** A0A1P8AS42_ARATH)	SG	SG	0.75567	7.55333	226.713	2.94239	up	0.167171	17.601	2.42e-69	1.91e-68
Solyc07g049550.3	SL4.0ch07	59763906	59765941	+	1-aminocyclopropane-1-carboxylate oxidase 2 (AHRD V3.3 *** Q7Y257_BETPN)	SG	SG	11.9143	5.77767	540.198	-1.41496	down	0.0804014	-17.5987	2.52e-69	1.99e-68
Solyc05g010590.4	SL4.0ch05	4877671	4883158	-	WPP domain-interacting tail-anchored protein 2 (AHRD V3.3 *** A0A1J3HWE7_NOCCA)	SG	SG	2.24267	8.50067	569.225	1.54612	up	0.0878613	17.5973	2.58e-69	2.04e-68
Solyc07g042130.4	SL4.0ch07	54928436	54932982	+	Pentatricopeptide repeat (AHRD V3.3 *** A0A200QMK2_9MAGN)	SG	SG	7.951	4.867	979.962	-1.0791	down	0.0613395	-17.5922	2.83e-69	2.23e-68
Solyc01g099045.1	SL4.0ch01	81647261	81650510	-	Unknown protein	SG	SG	28.752	2.79633	658.269	-3.71974	down	0.211482	-17.5889	3e-69	2.36e-68
Solyc06g069135.1	SL4.0ch06	40549726	40551140	-	Ribosomal RNA small subunit methyltransferase NEP1 (AHRD V3.3 *-* A0A2G2YY18_CAPAN)	SG	SG	8.93767	0.842	127.92	-3.76698	down	0.214233	-17.5836	3.29e-69	2.59e-68
Solyc01g098570.2	SL4.0ch01	81317100	81318404	+	FANTASTIC four-like protein (DUF3049) (AHRD V3.3 *-* F4HX10_ARATH)	SG	SG	13.4113	6.58033	545.781	-1.39645	down	0.0794556	-17.5752	3.81e-69	3e-68
Solyc09g098450.4	SL4.0ch09	68321180	68332810	+	Lipase class 3 family protein (AHRD V3.3 *** A0A1P8AU29_ARATH)	SG	SG	5.38667	15.1043	1217.18	1.1138	up	0.063406	17.5662	4.47e-69	3.52e-68
Solyc01g009230.4	SL4.0ch01	3197105	3205958	+	sitiens	SG	SG	0.849	3.65233	462.292	1.73333	up	0.0986857	17.5642	4.63e-69	3.64e-68
Solyc02g036370.3	SL4.0ch02	29283644	29286383	-	Protein REVEILLE 7-like (AHRD V3.3 *** A0A2G3A4J4_CAPAN)	MYB-related	TF	15.1813	9.445	1177.7	-1.05644	down	0.0601679	-17.5583	5.14e-69	4.04e-68
Solyc11g071430.1	SL4.0ch11	52978257	52982046	+	Immunity to Fusarium wilt race 2	SG	SG	0.263	2.769	223.956	3.01267	up	0.171623	17.554	5.54e-69	4.35e-68
Solyc05g056120.3	SL4.0ch05	64894270	64898839	-	GATA transcription factor (AHRD V3.3 *** K4C2T6_SOLLC)	C2C2-GATA	TF	3.17533	13.132	519.151	1.67314	up	0.0954316	17.5323	8.12e-69	6.37e-68
Solyc01g006930.3	SL4.0ch01	1513360	1518819	+	Nuclear transcription factor Y subunit A-4 (AHRD V3.3 *** A0A2G2XTD6_CAPBA)	NF-YA	TF	7.45167	21.3583	997.817	1.15011	up	0.0656102	17.5295	8.54e-69	6.69e-68
Solyc11g069500.2	SL4.0ch11	52168931	52173310	-	Auxin Response Factor 10A	B3-ARF	TF	6.003	16.1183	1208.35	1.05198	up	0.060024	17.526	9.07e-69	7.1e-68
Solyc09g008940.4	SL4.0ch09	2372972	2377040	+	AT-hook motif nuclear-localized protein 10 (AHRD V3.3 *** A0A2G2VY12_CAPBA)	SG	SG	4.86133	16.2593	672.156	1.37374	up	0.0785391	17.4911	1.67e-68	1.31e-67
Solyc01g101050.3	SL4.0ch01	83184635	83185777	+	Peroxidase (AHRD V3.3 *** K4B1D5_SOLLC)	SG	SG	5.011	0.16833	132.463	-5.26655	down	0.301519	-17.4667	2.57e-68	2e-67
Solyc04g077630.3	SL4.0ch04	60564927	60567727	+	Serine carboxypeptidase (AHRD V3.3 *** A0A2K3MSK4_TRIPR)	SG	SG	4.18367	0.915	209.122	-2.5637	down	0.146875	-17.4549	3.16e-68	2.46e-67
Solyc04g050960.3	SL4.0ch04	48333591	48341121	+	Chromatin remodeling 4 (AHRD V3.3 *-* A0A2U1P2F6_ARTAN)	SG	SG	3.872	11.0957	992.297	1.14616	up	0.0656807	17.4506	3.41e-68	2.66e-67
Solyc03g007260.3	SL4.0ch03	1845167	1849163	-	Cyclic nucleotide-gated ion channel 1 (AHRD V3.3 *** A0A2G2X7E9_CAPBA)	SG	SG	13.0687	35.089	1413.79	1.05383	up	0.0603978	17.4481	3.56e-68	2.77e-67
Solyc05g013450.4	SL4.0ch05	6648252	6654282	+	Protein DETOXIFICATION (AHRD V3.3 *** A0A1Q3CW99_CEPFO)	SG	SG	0.38933	5.31633	205.135	3.3886	up	0.194269	17.4429	3.9e-68	3.03e-67
Solyc02g063220.3	SL4.0ch02	33299329	33304486	-	Mannose-6-phosphate isomerase (AHRD V3.3 *** A0A2G2XBW4_CAPBA)	SG	SG	10.128	5.55567	718.397	-1.23606	down	0.0708924	-17.4357	4.42e-68	3.44e-67
Solyc11g011360.2	SL4.0ch11	4430433	4432891	-	Nudix hydrolase 17, mitochondrial (AHRD V3.3 *** A0A1U8GUV5_CAPAN)	SG	SG	9.13933	2.24567	210.145	-2.39376	down	0.137311	-17.4331	4.63e-68	3.6e-67
Solyc05g005330.3	SL4.0ch05	308546	313070	+	Disease resistance protein (AHRD V3.3 *** A0A2U1Q201_ARTAN)	SG	SG	0.184	2.32967	209.301	3.31186	up	0.190121	17.4197	5.85e-68	4.54e-67
Solyc08g006487.1	SL4.0ch08	1099051	1102603	+	GDSL esterase/lipase (AHRD V3.3 *** A0A199UFA2_ANACO)	SG	SG	8.685	24.631	987.819	1.13213	up	0.0650123	17.4142	6.44e-68	5e-67
Solyc07g052390.3	SL4.0ch07	60814010	60818994	+	glutamate receptor-like 3.1	SG	SG	2.591	8.31367	731.772	1.31127	up	0.0753196	17.4095	6.99e-68	5.43e-67
Solyc10g076370.3	SL4.0ch10	58428205	58429422	+	Dehydration-responsive element-binding protein 2A (AHRD V3.3 *** A0A2G2YL04_CAPAN)	AP2/ERF-ERF	TF	1.83233	10.7187	309.888	2.18353	up	0.125446	17.4061	7.42e-68	5.75e-67
Solyc01g094090.4	SL4.0ch01	77930332	77935917	+	3-hydroxyisobutyryl-CoA hydrolase 1 (AHRD V3.3 *** A0A2G3BVL3_CAPCH)	SG	SG	9.85767	0.046	316.217	-8.08861	down	0.464737	-17.4047	7.6e-68	5.89e-67
[truncated: 4,388 more rows]

## Sheet: Dataset S3
Dataset S3. KEGG enrichment analysis of DEGs between the WT and SlEBF3-OE fruits at 2 DPI.
ID	Description	GeneRatio	BgRatio	pvalue	p.adjust	qvalue	geneID	Count
ko00196	Photosynthesis - antenna proteins	24/634	28/4780	7.25e-18	8.12e-16	7.18e-16	Solyc01g105030.3/Solyc02g070940.1/Solyc03g005760.1/Solyc06g063370.3/Solyc07g047850.3/Solyc09g014520.3/Solyc10g006230.3/Solyc10g007690.3/Solyc12g011450.2/Solyc01g105050.3/Solyc07g063600.3/Solyc03g005770.3/Solyc02g071010.1/Solyc03g005780.3/Solyc05g056050.3/Solyc02g070950.1/Solyc12g011280.2/Solyc12g006140.2/Solyc02g071000.1/Solyc02g070970.1/Solyc02g070980.1/Solyc12g009200.2/Solyc06g069730.3/Solyc02g…	24
ko00630	Glyoxylate and dicarboxylate metabolism	24/634	70/4780	5.03e-06	0.000281904	0.000249051	Solyc01g111630.3/Solyc03g025720.3/Solyc03g034220.3/Solyc04g015100.3/Solyc06g035960.3/Solyc10g007600.3/Solyc11g011380.2/Solyc07g056540.3/Solyc02g063490.3/Solyc03g063560.3/Solyc07g052480.3/Solyc03g122130.3/Solyc03g111140.3/Solyc05g013380.3/Solyc05g053100.3/Solyc02g091560.3/Solyc01g080280.3/Solyc12g098490.2/Solyc02g063150.3/Solyc12g044260.2/Solyc07g017950.3/Solyc01g093990.3/Solyc04g014510.3/Solyc01g…	24
ko00195	Photosynthesis	22/634	74/4780	0.000146951	0.00548616	0.0048468	Solyc06g054260.1/Solyc07g044860.3/Solyc07g066150.1/Solyc09g063130.3/Solyc12g056830.1/Solyc08g006930.3/Solyc02g069460.3/Solyc02g065400.3/Solyc06g082940.3/Solyc06g083680.3/Solyc12g005630.2/Solyc04g082010.1/Solyc02g080540.1/Solyc02g069450.3/Solyc06g066640.3/Solyc10g075160.1/Solyc10g054420.2/Solyc09g064500.3/Solyc03g114930.3/Solyc12g044280.2/Solyc06g060340.3/Solyc06g065990.1	22
ko00480	Glutathione metabolism	28/634	110/4780	0.000372486	0.0104296	0.00921413	Solyc01g081250.3/Solyc01g081270.2/Solyc06g009020.2/Solyc07g056420.4/Solyc07g056430.3/Solyc07g056440.3/Solyc07g056470.3/Solyc07g056480.3/Solyc07g056510.3/Solyc08g080940.3/Solyc08g081010.3/Solyc09g007270.3/Solyc09g011520.3/Solyc10g084400.2/Solyc10g084960.2/Solyc12g011310.2/Solyc07g056490.4/Solyc01g080210.3/Solyc09g007150.3/Solyc09g011490.3/Solyc08g062570.1/Solyc09g011500.3/Solyc04g051350.3/Solyc04g…	28
ko00052	Galactose metabolism	17/634	58/4780	0.000981594	0.0219877	0.0194252	Solyc08g066100.3/Solyc08g082440.3/Solyc10g083290.4/Solyc04g008730.3/Solyc06g050130.3/Solyc01g079170.3/Solyc02g087780.3/Solyc12g008510.2/Solyc03g006870.3/Solyc01g100830.2/Solyc02g087800.3/Solyc03g019790.3/Solyc02g084980.3/Solyc11g065220.2/Solyc02g062590.3/Solyc02g091830.3/Solyc05g054060.3	17
ko00906	Carotenoid biosynthesis	10/634	30/4780	0.00388839	0.0725832	0.0641243	Solyc03g007960.3/Solyc12g098710.2/Solyc01g097810.3/Solyc11g071600.2/Solyc08g016720.1/Solyc04g050930.3/Solyc11g071610.2/Solyc10g079480.1/Solyc04g078900.3/Solyc05g053530.1	10
ko00710	Carbon fixation in photosynthetic organisms	18/634	72/4780	0.00494215	0.0749026	0.0661734	Solyc03g034220.3/Solyc04g076880.3/Solyc07g062530.3/Solyc12g014250.2/Solyc02g063490.3/Solyc06g005490.3/Solyc04g082630.3/Solyc04g009030.3/Solyc05g013380.3/Solyc01g110360.3/Solyc08g076220.3/Solyc08g066360.3/Solyc02g020940.3/Solyc02g062340.3/Solyc02g063150.3/Solyc07g017950.3/Solyc07g065900.3/Solyc01g090710.3	18
ko00860	Porphyrin and chlorophyll metabolism	13/634	46/4780	0.00535019	0.0749026	0.0661734	Solyc01g106390.3/Solyc03g115980.1/Solyc08g080090.3/Solyc10g008740.3/Solyc12g056480.2/Solyc10g077040.2/Solyc07g054210.3/Solyc01g086650.3/Solyc06g060310.3/Solyc06g053980.3/Solyc12g013710.2/Solyc10g006900.3/Solyc04g063240.3	13
ko00270	Cysteine and methionine metabolism	21/634	98/4780	0.0160052	0.180252	0.159245	Solyc01g095080.3/Solyc07g049530.3/Solyc07g065340.1/Solyc08g078850.3/Solyc08g081010.3/Solyc10g007110.3/Solyc10g012370.3/Solyc12g088220.2/Solyc02g063490.3/Solyc07g026650.3/Solyc09g082460.3/Solyc01g094790.3/Solyc07g049550.3/Solyc07g053710.3/Solyc08g007420.3/Solyc01g097950.3/Solyc03g043890.3/Solyc12g008740.1/Solyc10g007050.3/Solyc01g097930.3/Solyc01g090710.3	21
ko00920	Sulfur metabolism	9/634	31/4780	0.0160939	0.180252	0.159245	Solyc02g032860.3/Solyc07g065340.1/Solyc10g012370.3/Solyc09g092430.3/Solyc01g094790.3/Solyc02g078860.3/Solyc01g097950.3/Solyc02g092410.3/Solyc01g097930.3	9
ko04075	Plant hormone signal transduction	53/634	307/4780	0.0228893	0.233054	0.205894	Solyc02g071220.3/Solyc03g082520.1/Solyc03g097510.1/Solyc06g072650.1/Solyc07g008250.3/Solyc09g007870.3/Solyc12g009560.2/Solyc02g079190.3/Solyc08g060810.3/Solyc04g051510.1/Solyc06g053260.1/Solyc01g096340.3/Solyc06g073730.2/Solyc06g050500.2/Solyc11g013310.2/Solyc01g102300.3/Solyc07g063850.3/Solyc03g082530.1/Solyc10g086380.1/Solyc03g005520.1/Solyc10g011660.3/Solyc07g056580.3/Solyc12g007230.2/Solyc12g…	53
ko04626	Plant-pathogen interaction	31/634	167/4780	0.0301882	0.249184	0.220143	Solyc02g077370.1/Solyc02g094000.1/Solyc03g007890.3/Solyc05g053230.3/Solyc06g036290.3/Solyc11g071740.2/Solyc10g079420.1/Solyc03g118810.1/Solyc04g058170.1/Solyc02g088090.1/Solyc02g070910.3/Solyc10g079890.2/Solyc11g068460.2/Solyc03g005040.1/Solyc11g071760.3/Solyc02g091500.1/Solyc01g005370.3/Solyc03g044900.3/Solyc07g008630.1/Solyc08g005440.3/Solyc06g068680.3/Solyc04g058160.2/Solyc01g106600.2/Solyc01g…	31
ko00902	Monoterpenoid biosynthesis	10/634	40/4780	0.0322263	0.249184	0.220143	Solyc12g057080.2/Solyc04g074350.3/Solyc01g094240.3/Solyc01g105360.3/Solyc01g094220.3/Solyc11g071460.2/Solyc10g085500.2/Solyc01g094210.2/Solyc12g057070.2/Solyc01g094270.3	10
ko00010	Glycolysis / Gluconeogenesis	22/634	111/4780	0.0323438	0.249184	0.220143	Solyc04g076880.3/Solyc08g066100.3/Solyc08g078850.3/Solyc10g076510.2/Solyc06g005490.3/Solyc09g005110.3/Solyc04g008590.3/Solyc12g095760.2/Solyc01g110360.3/Solyc05g053100.3/Solyc07g049280.3/Solyc02g087780.3/Solyc12g008510.2/Solyc03g006870.3/Solyc08g007420.3/Solyc02g087800.3/Solyc04g064710.3/Solyc02g062340.3/Solyc09g015070.3/Solyc11g065220.2/Solyc07g065900.3/Solyc02g091830.3	22
ko01200	Carbon metabolism	42/634	241/4780	0.0349329	0.249184	0.220143	Solyc01g111630.3/Solyc03g034220.3/Solyc04g011350.3/Solyc04g015100.3/Solyc04g076880.3/Solyc07g062530.3/Solyc07g065340.1/Solyc08g066100.3/Solyc10g007600.3/Solyc10g012370.3/Solyc12g014250.2/Solyc07g056540.3/Solyc02g063490.3/Solyc06g005490.3/Solyc04g082630.3/Solyc07g052480.3/Solyc04g009030.3/Solyc03g122130.3/Solyc04g008590.3/Solyc03g111140.3/Solyc05g013380.3/Solyc01g110360.3/Solyc01g094790.3/Solyc05g…	42
ko00360	Phenylalanine metabolism	12/634	52/4780	0.0360835	0.249184	0.220143	Solyc08g006740.3/Solyc08g066240.3/Solyc10g007110.3/Solyc10g086170.1/Solyc08g068610.3/Solyc08g066260.3/Solyc07g053710.3/Solyc11g071550.2/Solyc09g007890.1/Solyc09g075940.3/Solyc07g054860.1/Solyc08g014330.3	12
ko00562	Inositol phosphate metabolism	14/634	64/4780	0.0378225	0.249184	0.220143	Solyc03g097410.1/Solyc03g118000.1/Solyc04g079820.3/Solyc06g005490.3/Solyc05g051850.3/Solyc11g043130.2/Solyc12g008650.2/Solyc04g014800.3/Solyc06g062430.3/Solyc04g015470.3/Solyc09g005690.3/Solyc06g007120.3/Solyc03g019670.3/Solyc10g086320.2	14
ko00940	Phenylpropanoid biosynthesis	38/634	219/4780	0.0459531	0.28593	0.252608	Solyc02g080530.3/Solyc02g085660.1/Solyc06g050440.3/Solyc06g065060.1/Solyc06g074710.1/Solyc09g007520.3/Solyc10g078220.2/Solyc11g011330.2/Solyc11g011340.2/Solyc01g107590.3/Solyc11g072920.2/Solyc04g071890.3/Solyc11g018805.1/Solyc06g005970.2/Solyc03g078440.3/Solyc06g073760.3/Solyc03g096040.3/Solyc01g101050.3/Solyc03g116910.3/Solyc11g072120.2/Solyc03g080150.3/Solyc01g009370.2/Solyc07g055190.3/Solyc09g…	38
